# Supplementary material for: Tripogon loliiformis tolerates rapid desiccation after metabolic and transcriptional priming during initial drying
Source: Sci Rep. 2023 Nov 23;13:20613. doi: 10.1038/s41598-023-47456-3 (PMC10667271; doi:10.1038/s41598-023-47456-3)
Supplement: Supplementary file 2 — Supplementary Table S2. [file 41598_2023_47456_MOESM2_ESM.xls]

## Sheet: 60RWC Shoots
tl_orfId	uniprotId	sampleA	sampleB	logFC	logCPM	PValue	FDR	Description	GOiD
TRINITY_DN18417_c0_g1_i1	A0A1D6K641	HS	DS60	-1.98938	2.48509	0.0185254	0.0552282	3-oxo-Delta(45)-steroid 5-beta-reductase	F:GO:0016740; C:GO:0005737
TRINITY_DN420_c0_g1_i1	A0A1E5V3B9	HS	DS60	-1.18968	5.68875	0.0199563	0.0586201	40S ribosomal protein SA	0
TRINITY_DN2699_c0_g1_i3	A0A3L6F1U3	HS	DS60	1.44817	3.6993	0.0194882	0.0574813	50S ribosomal protein L27	0
TRINITY_DN293_c0_g1_i1	A0A0E0EGM2	HS	DS60	-1.0456	6.73705	0.0197046	0.0579752	60S ribosomal protein L27	0
TRINITY_DN1972_c0_g1_i1	A0A3L6FIZ5	HS	DS60	-1.087	7.53082	0.0188444	0.0559818	60S ribosomal protein L8	P:GO:0006979; P:GO:0042744; P:GO:0055114; P:GO:0098869; F:GO:0004601; F:GO:0020037; F:GO:0046872; C:GO:0005576
TRINITY_DN3716_c0_g1_i2	A0A0A9NZB2	HS	DS60	-1.97996	3.68902	0.0187734	0.055813	AA_kinase domain-containing protein	P:GO:0000398; P:GO:0035196; P:GO:1903730
TRINITY_DN4881_c0_g1_i1	A0A0A9TXU9	HS	DS60	1.78825	1.3351	0.0189371	0.0562056	Aa_trans domain-containing protein	0
TRINITY_DN4764_c0_g1_i1	A0A194YPB8	HS	DS60	-1.17797	7.47947	0.0191898	0.0568134	Aa_trans domain-containing protein	P:GO:0009072; F:GO:0016740; C:GO:0005737
TRINITY_DN7896_c0_g1_i1	A0A2T7CUA5	HS	DS60	-1.12532	6.22235	0.0188417	0.0559785	AA_TRNA_LIGASE_II domain-containing protein	0
TRINITY_DN17647_c0_g1_i1	A0A0A9S2K4	HS	DS60	1.51955	3.93378	0.0181707	0.0543594	AAA domain-containing protein	0
TRINITY_DN11553_c0_g1_i1	A0A0E0K304	HS	DS60	1.10983	7.84206	0.0185469	0.055273	AAA domain-containing protein	0
TRINITY_DN1656_c0_g1_i3	A0A0A9IC08	HS	DS60	1.24089	4.43119	0.0201385	0.0590757	ABC transporter domain-containing protein	P:GO:0006508; F:GO:0004190
TRINITY_DN20264_c0_g1_i1	A0A0A9ADX7	HS	DS60	-1.91246	0.934399	0.0181093	0.0542151	Abhydrolase_3 domain-containing protein	P:GO:1901642; F:GO:0005337; C:GO:0005886; C:GO:0016021
TRINITY_DN327_c2_g1_i1	A0A2K3MFR6	HS	DS60	1.8384	3.00853	0.0177157	0.0532025	Actin 4 (Fragment)	0
TRINITY_DN24680_c0_g1_i1	A0A0A8ZZ17	HS	DS60	-2.1025	0.244754	0.0176961	0.0531571	Acylphosphatase (EC 3.6.1.7)	0
TRINITY_DN10652_c0_g1_i1	A0A317Y5V1	HS	DS60	1.13762	5.62314	0.0171625	0.0518532	Acylpyruvase FAHD1, mitochondrial	P:GO:2000762; C:GO:0016592
TRINITY_DN27923_c0_g1_i1	A0A0A8XUK9	HS	DS60	1.39272	4.07532	0.0192336	0.056905	Ae1	F:GO:0046872
TRINITY_DN33774_c0_g1_i1	A0A2S3IK68	HS	DS60	-1.55866	3.20401	0.0195721	0.0576774	Aldo_ket_red domain-containing protein	0
TRINITY_DN24172_c0_g1_i1	A0A446R625	HS	DS60	-1.7793	0.781317	0.0182749	0.054582	Aldo_ket_red domain-containing protein	P:GO:0006289; F:GO:0003684
TRINITY_DN8353_c0_g1_i2	A0A1E5WHV4	HS	DS60	2.8144	0.0182063	0.019661	0.057866	Ammonium transporter	0
TRINITY_DN21773_c0_g1_i1	A0A368PGP6	HS	DS60	-1.01294	6.49816	0.0194575	0.0574192	AMP_N domain-containing protein	0
TRINITY_DN3947_c0_g1_i1	A0A0A9ITU8	HS	DS60	1.62597	2.96084	0.017124	0.0517668	ANK_REP_REGION domain-containing protein	P:GO:0055114; F:GO:0016702
TRINITY_DN16726_c0_g1_i1	A0A1D6NMT8	HS	DS60	1.8557	1.53636	0.0165606	0.0503333	Ascorbate transporter chloroplastic	0
TRINITY_DN6705_c0_g1_i1	A0A2T7C6Z4	HS	DS60	2.2863	2.9929	0.0175234	0.0527332	ATP-dependent 6-phosphofructokinase (ATP-PFK) (Phosphofructokinase) (EC 2.7.1.11) (Phosphohexokinase)	0
TRINITY_DN2086_c0_g1_i1	A0A368QQ23	HS	DS60	2.80446	1.80031	0.016981	0.0514087	ATP-dependent Clp protease proteolytic subunit	P:GO:0006730; F:GO:0004013
TRINITY_DN22539_c0_g1_i1	A0A1D6FZ26	HS	DS60	-1.84339	3.65957	0.0182351	0.0545089	Autophagy 7	0
TRINITY_DN28446_c0_g1_i1	A0A0A9JT33	HS	DS60	1.65974	2.58101	0.0190936	0.0565803	Auxin_resp domain-containing protein	0
TRINITY_DN17004_c0_g1_i1	A0A0A9F590	HS	DS60	1.81326	1.74522	0.0173755	0.0523845	BED-type domain-containing protein	C:GO:0016021
TRINITY_DN977_c0_g1_i1	A0A446WDW2	HS	DS60	-1.25032	4.65929	0.0193124	0.0571049	BED-type domain-containing protein	C:GO:0005789; C:GO:0016021
TRINITY_DN5397_c0_g1_i1	A0A3L6SGB8	HS	DS60	-1.32845	4.09334	0.0189173	0.0561564	Bet1-like protein	0
TRINITY_DN30801_c0_g1_i1	A0A453BCM2	HS	DS60	2.50688	-0.203803	0.0191627	0.0567567	Beta-amylase (EC 3.2.1.2)	0
TRINITY_DN19204_c0_g1_i1	A0A0A9VT04	HS	DS60	2.30751	0.537388	0.0196565	0.0578625	Beta-hexosaminidase (EC 3.2.1.52)	0
TRINITY_DN2327_c0_g1_i1	A0A0A9DGI5	HS	DS60	2.49851	1.81145	0.0175895	0.052895	BHLH domain-containing protein	0
TRINITY_DN2168_c0_g1_i1	A0A2R4QNN3	HS	DS60	-1.25508	4.58893	0.0184554	0.0550474	BHLH transcription factor	P:GO:0055114; F:GO:0003995; F:GO:0050660
TRINITY_DN1651_c0_g1_i5	A0A194YPY2	HS	DS60	2.39088	3.20385	0.0175238	0.0527332	C2 domain-containing protein	F:GO:0030145; F:GO:0045735; C:GO:0005618
TRINITY_DN620_c0_g1_i1	A0A2T7CXW1	HS	DS60	2.1473	0.600382	0.0174976	0.0526856	C2 domain-containing protein	0
TRINITY_DN32880_c0_g1_i1	A0A0A9JGB1	HS	DS60	-1.20274	4.71047	0.0174476	0.0525571	C2H2-type domain-containing protein	P:GO:0006355; F:GO:0003677
TRINITY_DN167_c0_g1_i2	A0A3G2JQI0	HS	DS60	3.32299	1.10048	0.0188184	0.0559282	Calcium dependent protein kinase 11	0
TRINITY_DN649_c0_g1_i3	A0A1D6EHL5	HS	DS60	3.00006	2.21084	0.018396	0.0548976	Calcium dependent protein kinase11	F:GO:0003677; F:GO:0008270; F:GO:0046872
TRINITY_DN41421_c0_g1_i1	A0A1E5UYP1	HS	DS60	-1.87174	5.29021	0.0181381	0.0542782	Carboxyl-terminal-processing peptidase 3, chloroplastic	0
TRINITY_DN1918_c0_g1_i1	A0A2S3H2I9	HS	DS60	1.02854	7.1985	0.0167372	0.0507527	Casein kinase II subunit beta (CK II beta)	0
TRINITY_DN25123_c0_g1_i1	A0A1E5VXE1	HS	DS60	1.81544	1.74644	0.0186395	0.0554641	CASP-like protein	0
TRINITY_DN21896_c0_g1_i1	A0A1E5VGX2	HS	DS60	-1.31171	4.11862	0.0198242	0.0582742	CASP-like protein	0
TRINITY_DN689_c0_g1_i1	A0A3L6QBP3	HS	DS60	-1.04777	5.96614	0.0203534	0.0596178	C-CAP/cofactor C-like domain-containing protein	0
TRINITY_DN30769_c0_g1_i1	A0A0A9IMG7	HS	DS60	2.31816	-0.0662948	0.0196258	0.0577817	CDA1-En	P:GO:0008652; F:GO:0016829; C:GO:0009536
TRINITY_DN34488_c0_g1_i1	A0A0D9ZER5	HS	DS60	1.97076	3.25211	0.017641	0.053023	Cellulose synthase (EC 2.4.1.12)	0
TRINITY_DN18488_c0_g1_i1	A0A446XZM7	HS	DS60	-2.16475	0.97994	0.0197787	0.0581644	Chitin-binding type-1 domain-containing protein	0
TRINITY_DN23807_c0_g1_i1	A0A0A9U6F2	HS	DS60	2.17816	0.721729	0.0193746	0.0572221	Condensin, putative	P:GO:0015979; C:GO:0009538
TRINITY_DN2267_c0_g1_i1	A0A2S3I224	HS	DS60	-1.10922	7.27193	0.0171346	0.0517855	CRAL-TRIO domain-containing protein	C:GO:0016021
TRINITY_DN1344_c0_g1_i1	A0A0A9PWC9	HS	DS60	-1.15933	4.99043	0.0198511	0.0583387	CRAL-TRIO domain-containing protein	F:GO:0005488
TRINITY_DN5155_c0_g1_i3	A0A3L6SXI2	HS	DS60	-1.75617	3.35374	0.0178128	0.0534395	CRT-like domain-containing protein	P:GO:0016310; F:GO:0016301
TRINITY_DN2489_c0_g1_i5	A0A1E5WFG5	HS	DS60	2.95321	3.16747	0.0180565	0.0540799	Cyclin-dependent kinase G-1	P:GO:0000160; P:GO:0009414; P:GO:0009636; P:GO:0009651; P:GO:0009909; P:GO:0010029; P:GO:0010271; P:GO:0018106; P:GO:0023014; P:GO:0034757; P:GO:0048509; P:GO:0070417; P:GO:0071215; P:GO:0080117; F:GO:0000155; F:GO:0042802; F:GO:0043424; C:GO:0016021
TRINITY_DN24572_c0_g1_i1	A0A1E5W9U4	HS	DS60	-1.79211	1.24909	0.0182025	0.0544343	Cytochrome c oxidase subunit 5b-2, mitochondrial	P:GO:0006468; F:GO:0004674; F:GO:0005524
TRINITY_DN2239_c0_g1_i3	A0A3L6SXA8	HS	DS60	1.54688	3.42025	0.0166185	0.0504832	Cytokinin riboside 5'-monophosphate phosphoribohydrolase (EC 3.2.2.n1)	P:GO:0030071; P:GO:0031145; C:GO:0005680
TRINITY_DN511_c1_g1_i2	A0A2T7F6S3	HS	DS60	1.65415	2.92234	0.0168875	0.0511432	CYTOSOL_AP domain-containing protein	F:GO:0003723
TRINITY_DN3149_c0_g2_i1	A0A2S3IB17	HS	DS60	-1.31886	5.8792	0.0185435	0.0552683	D-3-phosphoglycerate dehydrogenase (EC 1.1.1.95)	P:GO:0006468; P:GO:0007166; F:GO:0004672; F:GO:0005516; F:GO:0005524
TRINITY_DN4732_c0_g1_i1	A0A0A9IAP0	HS	DS60	1.61499	3.37101	0.0177842	0.0533632	Decarboxylase family protein	C:GO:0016021
TRINITY_DN15527_c0_g1_i1	A0A0A9J582	HS	DS60	-1.17239	4.70145	0.0193623	0.0572021	Deoxyhypusine hydroxylase (DOHH) (EC 1.14.99.29) (Deoxyhypusine dioxygenase) (Deoxyhypusine monooxygenase)	0
TRINITY_DN1023_c0_g1_i1	A0A3L6RQ92	HS	DS60	1.59457	4.56592	0.0176913	0.0531472	diacylglycerol kinase (EC 2.7.1.107)	C:GO:0016021
TRINITY_DN15968_c0_g1_i1	A0A1E5VEH6	HS	DS60	1.22268	5.78909	0.0175088	0.0527059	Disease resistance protein RPM1	0
TRINITY_DN4541_c1_g1_i1	A0A368RVP5	HS	DS60	1.72351	2.5932	0.0181203	0.0542388	DNA-directed RNA polymerase subunit (EC 2.7.7.6)	0
TRINITY_DN14651_c0_g1_i1	A0A0E0KKD1	HS	DS60	-1.76989	0.377584	0.0201429	0.059084	DUF3883 domain-containing protein	P:GO:0055114; F:GO:0004497; F:GO:0005506; F:GO:0016705; F:GO:0020037; C:GO:0016021
TRINITY_DN9099_c0_g1_i2	A0A2T7F9V6	HS	DS60	1.17448	5.50419	0.0165602	0.0503333	DUF676 domain-containing protein	0
TRINITY_DN4102_c0_g1_i2	A0A368R167	HS	DS60	1.52482	2.99178	0.0189039	0.0561304	E2_bind domain-containing protein	0
TRINITY_DN28948_c0_g1_i1	A0A317YE56	HS	DS60	-1.23796	4.53135	0.0179165	0.0537147	E3 ubiquitin-protein ligase RDUF2	0
TRINITY_DN39351_c0_g1_i1	A0A1D6P418	HS	DS60	2.4941	-0.211941	0.0194437	0.0573883	Elongator complex protein 4	0
TRINITY_DN17154_c0_g1_i1	A0A1D6JS34	HS	DS60	1.49292	3.44479	0.0181944	0.0544239	Elongator complex protein 5	P:GO:0009086; F:GO:0003871; F:GO:0008270
TRINITY_DN5411_c0_g1_i1	A0A368QIU9	HS	DS60	1.71501	2.61895	0.0194048	0.0572828	Endo/exonuclease/phosphatase domain-containing protein	0
TRINITY_DN38279_c0_g1_i1	A0A1Z5R4S7	HS	DS60	1.56077	3.112	0.0179469	0.0537909	Endonuclease III homolog (EC 3.2.2.-) (EC 4.2.99.18) (Bifunctional DNA N-glycosylase/DNA-(apurinic or apyrimidinic site) lyase) (DNA glycosylase/AP lyase)	0
TRINITY_DN26939_c0_g1_i1	A0A0A9N8L5	HS	DS60	1.16452	6.93884	0.0182058	0.0544398	Epimerase domain-containing protein	P:GO:0006470; F:GO:0004722; F:GO:0046872
TRINITY_DN27959_c0_g1_i1	A0A0A8Z0I4	HS	DS60	-1.91318	2.67959	0.0173143	0.0522404	Epimerase domain-containing protein	0
TRINITY_DN6188_c0_g1_i1	A0A1B6PK74	HS	DS60	-1.18792	4.61348	0.0194033	0.0572828	Exocyst subunit Exo70 family protein	P:GO:0006468; F:GO:0004674; F:GO:0005524
TRINITY_DN34414_c0_g1_i1	A0A3L6T1W5	HS	DS60	1.96484	1.03248	0.0188066	0.0559022	Fasciclin-like arabinogalactan protein 11	0
TRINITY_DN10550_c0_g1_i1	A0A0A9T4W7	HS	DS60	1.51432	3.33764	0.0181174	0.0542347	FBA_3 domain-containing protein	F:GO:0003677
TRINITY_DN3993_c0_g1_i1	A0A0E0LVM5	HS	DS60	2.24496	1.29927	0.0190299	0.0564197	F-box domain-containing protein	0
TRINITY_DN28805_c0_g1_i1	A0A2S3I6N9	HS	DS60	-1.09023	6.30554	0.0176636	0.0530774	F-box domain-containing protein	0
TRINITY_DN5590_c0_g1_i1	A0A1X7YHX7	HS	DS60	-1.93728	1.79856	0.0194547	0.0574159	F-box domain-containing protein	P:GO:0006511
TRINITY_DN211_c0_g1_i1	A0A368SUZ3	HS	DS60	2.98246	2.68851	0.0172817	0.0521591	FLZ-type domain-containing protein	P:GO:0016567; F:GO:0061630
TRINITY_DN825_c0_g1_i1	A0A3L6RXH7	HS	DS60	-2.24551	1.09505	0.0167095	0.0506877	FLZ-type domain-containing protein	P:GO:0045892
TRINITY_DN16836_c0_g1_i1	A0A0A9TWX7	HS	DS60	1.45531	3.99254	0.0188858	0.0560861	FMN_red domain-containing protein	P:GO:0010215; C:GO:0016021; C:GO:0031225
TRINITY_DN4500_c0_g1_i2	A0A446J1P0	HS	DS60	1.79419	4.64858	0.0166668	0.05059	G domain-containing protein	0
TRINITY_DN4397_c0_g1_i1	A0A2T7ELW7	HS	DS60	-2.56855	1.56712	0.0190031	0.0563544	Galectin domain-containing protein	F:GO:0046872
TRINITY_DN788_c0_g1_i1	A0A1E5V7J6	HS	DS60	1.63591	3.56093	0.0186776	0.0555606	GDSL esterase/lipase	P:GO:0005975; F:GO:0016853; F:GO:0030246
TRINITY_DN8682_c0_g1_i1	A0A446LBA6	HS	DS60	-3.16973	1.06638	0.0172141	0.0519773	Glutamate dehydrogenase	F:GO:0005525
TRINITY_DN7813_c0_g1_i4	A0A1D6J391	HS	DS60	-1.58844	4.25523	0.0193611	0.0572021	Glycerol-3-phosphate dehydrogenase (EC 1.1.5.3)	0
TRINITY_DN38755_c0_g1_i1	A0A1E5UZB1	HS	DS60	1.38908	3.69964	0.0191705	0.0567703	Glyoxysomal processing protease, glyoxysomal	0
TRINITY_DN8677_c0_g1_i2	A0A0E0QAI8	HS	DS60	2.27355	0.152447	0.0185313	0.0552412	GRAS domain-containing protein	P:GO:0055085; C:GO:0016021
TRINITY_DN22121_c0_g1_i1	A0A0A9TYC8	HS	DS60	-1.1026	5.21297	0.0177142	0.0532025	GRAS domain-containing protein	0
TRINITY_DN881_c0_g1_i1	A0A0A9RCK2	HS	DS60	1.46262	3.2474	0.0195043	0.057524	GTE908	P:GO:0045116; F:GO:0019781
TRINITY_DN2561_c0_g1_i1	A0A2S3HEM1	HS	DS60	-1.47517	4.0289	0.0170168	0.0514952	Guanylate kinase-like domain-containing protein	P:GO:0015074; F:GO:0003676; F:GO:0008270
TRINITY_DN32635_c0_g1_i1	A0A0A9J9L6	HS	DS60	1.67707	2.83699	0.0184094	0.0549283	GYRA	P:GO:0006226; P:GO:0046081; F:GO:0000287; F:GO:0004170
TRINITY_DN362_c0_g1_i2	A0A0Q3JFQ5	HS	DS60	1.29969	4.45367	0.0193258	0.0571302	H2TH domain-containing protein	0
TRINITY_DN10488_c0_g1_i1	A0A0E0QSQ1	HS	DS60	-1.98444	2.69796	0.020341	0.0595913	HATPase_c domain-containing protein	0
TRINITY_DN560_c0_g1_i1	A0A287GP19	HS	DS60	-2.01137	0.494592	0.0166155	0.0504784	Histone H4	F:GO:0043531
TRINITY_DN23571_c0_g1_i1	A0A1E5VTL3	HS	DS60	-1.73605	1.56078	0.0196733	0.0578926	Homeobox-leucine zipper protein HOX1	0
TRINITY_DN84_c0_g1_i1	A0A1E5V2R5	HS	DS60	2.97944	1.57151	0.0179479	0.0537909	Homeobox-leucine zipper protein HOX10	0
TRINITY_DN84_c0_g1_i2	A0A1E5V2R5	HS	DS60	-2.62108	0.680497	0.018598	0.0553797	Homeobox-leucine zipper protein HOX10	0
TRINITY_DN1974_c0_g1_i1	A0A2S3HLM4	HS	DS60	1.34989	3.99908	0.0165962	0.0504329	HP domain-containing protein	0
TRINITY_DN3558_c0_g1_i1	A0A3L6RW43	HS	DS60	-1.08407	5.51447	0.0188673	0.0560405	HTH myb-type domain-containing protein	F:GO:0005524; F:GO:0016787; C:GO:0016021
TRINITY_DN1242_c0_g1_i3	A0A2T7DKN7	HS	DS60	-1.12933	5.14315	0.0203656	0.0596435	Hydrolase_4 domain-containing protein	0
TRINITY_DN5782_c0_g1_i1	A0A2S3IS97	HS	DS60	1.36408	4.21421	0.0190714	0.0565287	Importin N-terminal domain-containing protein	F:GO:0016757
TRINITY_DN30968_c0_g1_i1	A0A0A8YY06	HS	DS60	-2.00973	0.751317	0.0182002	0.054433	Inositol polyphosphate multikinase (EC 2.7.1.140) (EC 2.7.1.151)	F:GO:0005524
TRINITY_DN12807_c0_g1_i1	A0A368PI13	HS	DS60	1.25271	5.18642	0.0192455	0.0569307	Inositol-1-monophosphatase (EC 3.1.3.25)	0
TRINITY_DN3126_c0_g1_i2	A0A2S3HYH8	HS	DS60	2.36264	1.41386	0.0175158	0.0527181	IPPc domain-containing protein	P:GO:0006261; P:GO:0071897; P:GO:0090305; F:GO:0003677; F:GO:0003887; F:GO:0008408; F:GO:0008409; C:GO:0005737
TRINITY_DN40784_c0_g1_i1	A0A1E5VSD2	HS	DS60	2.02095	0.343054	0.0204447	0.0598357	IQ domain-containing protein IQM1	0
TRINITY_DN1086_c0_g1_i1	A0A1D6N7T2	HS	DS60	1.9118	2.16635	0.0180433	0.0540447	IQ-domain 3	0
TRINITY_DN9245_c0_g1_i1	A0A368PX08	HS	DS60	-1.21963	4.56271	0.0175787	0.0528803	KH domain-containing protein	C:GO:0016021
TRINITY_DN19139_c0_g1_i1	A0A287P8S8	HS	DS60	2.68046	-0.107715	0.0186658	0.0555302	Laccase (EC 1.10.3.2) (Benzenediol:oxygen oxidoreductase) (Diphenol oxidase) (Urishiol oxidase)	P:GO:0009733
TRINITY_DN2558_c0_g1_i1	A0A3L6SPL1	HS	DS60	-2.68066	3.95779	0.0196493	0.057846	Laccase (EC 1.10.3.2) (Benzenediol:oxygen oxidoreductase) (Diphenol oxidase) (Urishiol oxidase)	P:GO:0005975; F:GO:0004553
TRINITY_DN1413_c0_g1_i1	A0A368Q9Z8	HS	DS60	1.47051	5.8143	0.0190464	0.0564617	LEA_2 domain-containing protein	P:GO:0006351; P:GO:0055114; F:GO:0003677; F:GO:0003885; F:GO:0003899; F:GO:0016633; F:GO:0071949; C:GO:0016020
TRINITY_DN28635_c0_g1_i1	A0A453Q117	HS	DS60	1.81236	3.08225	0.0196232	0.0577787	LisH domain-containing protein	0
TRINITY_DN2420_c0_g1_i1	A0A1D6IU04	HS	DS60	1.48003	6.15579	0.0171401	0.0517977	Long chain acyl-CoA synthetase 9 chloroplastic	F:GO:0003677
TRINITY_DN9197_c0_g1_i1	A0A2S3I334	HS	DS60	-2.02204	3.24107	0.0202862	0.0594474	Methyltransf_11 domain-containing protein	P:GO:0009691; F:GO:0016787
TRINITY_DN11504_c0_g1_i1	A0A317YDE2	HS	DS60	-2.07766	2.97766	0.0195838	0.0576979	Methyltransferase (EC 2.1.1.-)	0
TRINITY_DN267_c1_g1_i1	A0A3L6R204	HS	DS60	-1.83095	7.00246	0.0183728	0.0548423	MFS domain-containing protein	P:GO:0034219; P:GO:1902600; F:GO:0005351; C:GO:0005887
TRINITY_DN9278_c0_g1_i1	A0A1E5W193	HS	DS60	2.76912	1.91615	0.0194753	0.0574575	Mitochondrial phosphate carrier protein 2, mitochondrial	P:GO:0006468; P:GO:0048544; F:GO:0004674; F:GO:0005524; C:GO:0005886; C:GO:0016021
TRINITY_DN1916_c0_g1_i2	A0A0D9Y4S0	HS	DS60	1.71264	2.36417	0.0166477	0.0505374	Mitochondrial pyruvate carrier	P:GO:0045454
TRINITY_DN19261_c0_g1_i1	A0A3L6F6L6	HS	DS60	-1.44803	3.39944	0.0201801	0.0591588	Molybdopterin synthase catalytic subunit (EC 2.8.1.12) (Molybdenum cofactor synthesis protein 2 large subunit) (Molybdenum cofactor synthesis protein 2B) (MOCS2B)	F:GO:0008483; F:GO:0030170
TRINITY_DN10498_c0_g1_i1	A0A0A9MS79	HS	DS60	1.64609	3.27114	0.01879	0.0558576	MSH5	C:GO:0016021
TRINITY_DN1490_c0_g1_i1	A0A0A9D1F7	HS	DS60	-1.34204	3.99847	0.0188337	0.0559593	MutL_C domain-containing protein	0
TRINITY_DN159_c0_g1_i8	A0A1D6QLA7	HS	DS60	2.31191	1.41456	0.0183678	0.0548319	Myb_DNA-bind_3 domain-containing protein	0
TRINITY_DN995_c0_g1_i11	A0A3L6PYL6	HS	DS60	2.53934	2.81878	0.0167624	0.0508206	Myosin heavy chain, skeletal muscle	P:GO:0016310; P:GO:0055114; P:GO:0055129; F:GO:0004349; F:GO:0004350; F:GO:0005524; C:GO:0005737
TRINITY_DN20681_c0_g1_i1	A0A0D9X311	HS	DS60	-2.11546	2.50767	0.0180355	0.0540301	NAC domain-containing protein	0
TRINITY_DN7193_c0_g1_i1	A0A1E5WKH4	HS	DS60	-2.51748	2.40523	0.0192213	0.0568733	NAC domain-containing protein 53	F:GO:0005488
TRINITY_DN3601_c0_g1_i4	A0A2S3HB30	HS	DS60	1.34432	4.37362	0.0179191	0.053718	N-acetyltransferase domain-containing protein	P:GO:0060548; F:GO:0005544
TRINITY_DN6871_c0_g1_i1	A0A3L6RWF7	HS	DS60	-1.32341	4.25604	0.0173859	0.0524026	N-alpha-acetyltransferase 38-A, NatC auxiliary subunit	P:GO:0055114; F:GO:0016491
TRINITY_DN40350_c0_g1_i1	A0A368Q5U6	HS	DS60	2.15381	0.467718	0.0164886	0.0501445	NB-ARC domain-containing protein	C:GO:0016020; C:GO:0016021
TRINITY_DN1114_c0_g1_i3	A0A1D6HCK8	HS	DS60	2.48868	3.29472	0.0185821	0.0553482	Nicotinamidase 1	P:GO:0006270; P:GO:1905775; F:GO:0003677; F:GO:0003678; F:GO:0005524; C:GO:0042555
TRINITY_DN778_c0_g1_i2	A0A2S3H4X5	HS	DS60	2.30623	2.27833	0.0190472	0.0564617	Non-specific serine/threonine protein kinase (EC 2.7.11.1)	C:GO:0016021
TRINITY_DN15782_c0_g1_i1	A0A2T7F0B6	HS	DS60	1.92056	1.22113	0.0168037	0.0509284	Non-specific serine/threonine protein kinase (EC 2.7.11.1)	0
TRINITY_DN34045_c0_g1_i1	A0A287LIF6	HS	DS60	1.62821	2.86731	0.0193684	0.0572133	Non-specific serine/threonine protein kinase (EC 2.7.11.1)	0
TRINITY_DN10521_c0_g1_i1	A0A2S3H438	HS	DS60	-1.16082	4.84408	0.0185706	0.0553258	OBG-type G domain-containing protein	0
TRINITY_DN22861_c0_g1_i1	A0A0A9ULR9	HS	DS60	-1.08452	5.73113	0.0188766	0.0560636	p2C47	0
TRINITY_DN9865_c0_g1_i1	A0A3L6S589	HS	DS60	2.50622	0.535561	0.017153	0.0518322	Pentatricopeptide repeat-containing protein	0
TRINITY_DN3555_c0_g2_i1	A0A3L6QUX4	HS	DS60	-2.09501	0.49882	0.017854	0.0535409	Pentatricopeptide repeat-containing protein	F:GO:0043531
TRINITY_DN29062_c0_g1_i1	A0A3L6RYD1	HS	DS60	1.93636	1.80489	0.0176161	0.0529569	Peptidylprolyl isomerase (EC 5.2.1.8)	0
TRINITY_DN9960_c1_g2_i1	A0A3B6GT59	HS	DS60	-2.43379	1.0873	0.0200842	0.0589359	Peroxidase (EC 1.11.1.7)	P:GO:0006468; F:GO:0004672; F:GO:0005524
TRINITY_DN574_c0_g1_i8	A0A1E5UU25	HS	DS60	2.92117	0.407189	0.0193948	0.0572677	Peroxisomal nicotinamide adenine dinucleotide carrier	F:GO:0003824
TRINITY_DN4683_c0_g1_i1	A0A2S3HPP7	HS	DS60	-2.15226	2.49808	0.0166043	0.0504531	PfkB domain-containing protein	P:GO:0090501; F:GO:0003723; F:GO:0004540
TRINITY_DN15_c0_g1_i4	A0A2T7F981	HS	DS60	1.81022	5.79368	0.0200686	0.0589	Phenylalanine ammonia-lyase (EC 4.3.1.24)	0
TRINITY_DN15_c0_g1_i2	A0A0E0CNN3	HS	DS60	-1.20802	7.12163	0.0174412	0.0525469	Phenylalanine ammonia-lyase (EC 4.3.1.24)	P:GO:0010411; P:GO:0042546; P:GO:0071555; F:GO:0004553; F:GO:0016762; C:GO:0005618
TRINITY_DN33335_c0_g1_i1	A0A1D6E5Y8	HS	DS60	-1.93803	3.37669	0.0199928	0.0587112	Phenylalanine ammonia-lyase (EC 4.3.1.24)	0
TRINITY_DN6074_c0_g1_i1	A0A3L6REK8	HS	DS60	1.11964	7.4495	0.0173244	0.0522659	Phosphatidylinositol/phosphatidylcholine transfer protein SFH8-like	C:GO:0016021
TRINITY_DN6287_c0_g1_i1	A0A287LHS1	HS	DS60	-1.70947	1.94085	0.0193629	0.0572021	Phosphotransferase	0
TRINITY_DN486_c0_g1_i7	A0A0A9A4T2	HS	DS60	-1.7319	4.64912	0.019397	0.0572694	PIPK domain-containing protein	P:GO:0006796; P:GO:0046686; F:GO:0000287; F:GO:0004427; C:GO:0005654; C:GO:0005829
TRINITY_DN3645_c0_g1_i1	A0A1E5VR88	HS	DS60	-1.02779	6.57363	0.0198791	0.0584064	Polyadenylate-binding protein-interacting protein 4	P:GO:0055085; F:GO:0022857; C:GO:0016021
TRINITY_DN17782_c0_g1_i1	A0A2S3I6B3	HS	DS60	1.81942	4.91756	0.0196588	0.0578644	Potassium transporter	0
TRINITY_DN4625_c0_g1_i1	A0A2S3GTD4	HS	DS60	-1.03833	8.09711	0.0189416	0.0562095	Potassium transporter	P:GO:0006468; F:GO:0004672; F:GO:0005524; C:GO:0016020; C:GO:0016021
TRINITY_DN9816_c0_g1_i1	A0A3L6T9A7	HS	DS60	1.76301	2.608	0.0174767	0.0526277	PPM-type phosphatase domain-containing protein	P:GO:0055114; F:GO:0016620
TRINITY_DN4313_c0_g1_i1	A0A1B6P993	HS	DS60	-1.17159	5.642	0.0164747	0.0501106	PRA1 family protein	0
TRINITY_DN10442_c0_g1_i1	A0A1D6GWC9	HS	DS60	1.79455	3.25002	0.0166114	0.0504704	Probable magnesium transporter	P:GO:0006886; F:GO:0005089; C:GO:0005802
TRINITY_DN15906_c0_g1_i1	A0A2T7CGU3	HS	DS60	-1.01646	6.82086	0.0186365	0.0554617	Proteasome subunit alpha type (EC 3.4.25.1)	F:GO:0016874
TRINITY_DN32138_c0_g1_i1	A0A1E5W9S6	HS	DS60	1.70353	2.39301	0.0173673	0.0523706	Protein arginine N-methyltransferase PRMT10	0
TRINITY_DN2310_c0_g1_i9	A0A0A9P750	HS	DS60	2.92237	1.07465	0.0171306	0.0517777	Protein kinase domain-containing protein	0
TRINITY_DN25667_c0_g1_i1	A0A194YIT6	HS	DS60	2.62897	-0.504613	0.0183303	0.0547292	Protein kinase domain-containing protein	0
TRINITY_DN1319_c0_g1_i4	A0A368S0M8	HS	DS60	2.58254	0.12952	0.0195944	0.0577179	Protein kinase domain-containing protein	0
TRINITY_DN34339_c0_g1_i1	A0A0D9WKF5	HS	DS60	2.48126	0.2583	0.0182124	0.0544548	Protein kinase domain-containing protein	0
TRINITY_DN29533_c0_g1_i1	A0A368QND6	HS	DS60	2.32681	0.718568	0.0190969	0.0565853	Protein kinase domain-containing protein	0
TRINITY_DN1942_c0_g1_i3	A0A368Q417	HS	DS60	1.99204	1.39798	0.0187492	0.0557505	Protein kinase domain-containing protein	0
TRINITY_DN6100_c2_g1_i1	A0A368QVX2	HS	DS60	1.91074	1.25542	0.0199568	0.0586201	Protein kinase domain-containing protein	0
TRINITY_DN12615_c0_g1_i1	A0A0A9FA87	HS	DS60	1.86535	1.38563	0.0196016	0.0577342	Protein kinase domain-containing protein	0
TRINITY_DN13446_c0_g1_i1	A0A194YPQ3	HS	DS60	1.86281	0.662168	0.0173349	0.0522887	Protein kinase domain-containing protein	P:GO:0055114; F:GO:0009916
TRINITY_DN21871_c0_g1_i1	A0A1Z5RPI6	HS	DS60	1.82251	1.94021	0.0190757	0.0565366	Protein kinase domain-containing protein	P:GO:0006355; F:GO:0008270
TRINITY_DN1837_c0_g1_i13	A0A368PYI4	HS	DS60	1.46149	4.13488	0.0166431	0.0505325	Protein kinase domain-containing protein	P:GO:0002128; P:GO:0002181; F:GO:0008175; C:GO:0005737
TRINITY_DN1837_c0_g1_i1	A0A453LPE8	HS	DS60	1.36626	4.30785	0.0167721	0.0508414	Protein kinase domain-containing protein	0
TRINITY_DN413_c0_g2_i3	A0A0D9VB01	HS	DS60	1.11766	6.18468	0.0171058	0.0517248	Protein kinase domain-containing protein	P:GO:0006520; F:GO:0016831; F:GO:0030170
TRINITY_DN530_c0_g1_i4	A0A0A9HUQ1	HS	DS60	-1.41604	3.60435	0.0203448	0.0595973	Protein kinase domain-containing protein	P:GO:0042742
TRINITY_DN144_c0_g1_i11	A0A0E0F8F5	HS	DS60	-2.02154	3.07855	0.0170851	0.051667	Protein kinase domain-containing protein	P:GO:1902600; F:GO:0015078; C:GO:0016021; C:GO:0033179
TRINITY_DN8952_c0_g1_i1	A0A2T7EJ41	HS	DS60	-2.36536	1.4088	0.0171278	0.0517738	Protein kinase domain-containing protein	P:GO:0015786; F:GO:0015297; C:GO:0005793; C:GO:0005801; C:GO:0016021
TRINITY_DN8684_c0_g1_i2	A0A1E5V483	HS	DS60	1.50037	3.08036	0.0191478	0.0567253	Protein ODORANT1	C:GO:0016020
TRINITY_DN9945_c0_g1_i2	A0A2S3IB80	HS	DS60	-1.24847	4.86087	0.0182209	0.0544758	Protein pelota homolog (EC 3.1.-.-)	P:GO:0055114; F:GO:0004497; F:GO:0005506; F:GO:0016705; F:GO:0020037
TRINITY_DN421_c1_g1_i4	A0A1D6IXT2	HS	DS60	2.86093	2.22188	0.0197644	0.0581414	Protein RAE1	0
TRINITY_DN41481_c0_g1_i1	A0A1E5VFP6	HS	DS60	-2.74144	1.16394	0.0184568	0.0550474	Protein SERAC1 (Fragment)	0
TRINITY_DN15589_c0_g1_i1	A0A1E5UVY5	HS	DS60	1.53547	3.17835	0.017295	0.0521934	Protein-lysine N-methyltransferase BAE44_0021995 (EC 2.1.1.-)	P:GO:0055085; F:GO:0022857; C:GO:0016021
TRINITY_DN14491_c0_g1_i1	A0A0E0Q2Y1	HS	DS60	1.73084	2.13179	0.0173645	0.0523691	PSII_BNR domain-containing protein	P:GO:0006526; F:GO:0004042; F:GO:0004358; F:GO:0103045; C:GO:0009570
TRINITY_DN8560_c0_g1_i1	A0A3L6DLC4	HS	DS60	3.02046	2.4503	0.0193188	0.0571144	Putative acyl-[acyl-carrier-protein]--UDP-N-acetylglucosamine O-acyltransferase, mitochondrial	0
TRINITY_DN4591_c0_g1_i3	A0A3L6SR25	HS	DS60	-2.37436	0.353625	0.0196181	0.0577733	Putative glycerol-3-phosphate acyltransferase 3	0
TRINITY_DN5270_c0_g1_i1	A0A3L6SNU7	HS	DS60	1.30906	5.96426	0.0198074	0.0582344	Putative mannose-1-phosphate guanylyltransferase 3	0
TRINITY_DN38418_c0_g1_i1	A0A3L6T346	HS	DS60	1.58111	3.06913	0.0182698	0.0545713	Putative receptor protein kinase ZmPK1	0
TRINITY_DN23097_c0_g1_i1	A0A1E5UXF0	HS	DS60	2.09403	0.0358199	0.0172066	0.0519588	Putative receptor-like protein kinase	P:GO:0006355; F:GO:0046872
TRINITY_DN1900_c0_g1_i1	A0A317YB12	HS	DS60	1.2986	5.33944	0.0180696	0.0541145	Putative ribose-5-phosphate isomerase 1	P:GO:0006506; F:GO:0017176; C:GO:0016021
TRINITY_DN22351_c0_g1_i1	A0A1E5VKW3	HS	DS60	2.21758	0.291565	0.0178865	0.0536295	Putative WRKY transcription factor 71	P:GO:0006355; F:GO:0003677; F:GO:0003700; C:GO:0005634
TRINITY_DN7098_c0_g1_i1	A0A2T7BZ38	HS	DS60	-1.05424	7.79611	0.0164293	0.0500027	Pyruvate dehydrogenase E1 component subunit alpha (EC 1.2.4.1)	0
TRINITY_DN10793_c0_g1_i1	A0A0B4J3B1	HS	DS60	1.27304	4.2531	0.0199879	0.0587018	Ras-related protein RABD1	F:GO:0005525; C:GO:0016021
TRINITY_DN38600_c0_g1_i1	A0A0A9CM50	HS	DS60	1.51316	3.27046	0.0165109	0.0502079	RbohC	0
TRINITY_DN1116_c0_g2_i2	A0A2S3HFN9	HS	DS60	-1.13504	6.31002	0.0192064	0.0568433	RBR-type E3 ubiquitin transferase (EC 2.3.2.31)	0
TRINITY_DN15602_c0_g1_i1	A0A3L6E8C2	HS	DS60	1.77525	1.79644	0.0174769	0.0526277	Reticulon-like protein	0
TRINITY_DN16487_c0_g1_i1	A0A2T8KSV9	HS	DS60	-1.69668	2.33588	0.0193708	0.0572159	Reverse transcriptase domain-containing protein	P:GO:0006468; F:GO:0004672; F:GO:0005524; C:GO:0016021
TRINITY_DN40_c0_g1_i2	A0A3B6JIY1	HS	DS60	-1.05644	7.79393	0.0175149	0.0527181	Ribosomal protein L19	F:GO:0016747
TRINITY_DN1359_c0_g1_i2	A0A2S3GQL2	HS	DS60	1.37047	3.68074	0.0204035	0.0597348	RING-CH-type domain-containing protein	0
TRINITY_DN342_c0_g1_i6	A0A0A9QLC1	HS	DS60	-1.28489	6.44058	0.0168058	0.0509304	RING-type domain-containing protein	P:GO:0010118; C:GO:0005737; C:GO:0005886; C:GO:0009506
TRINITY_DN4035_c0_g1_i1	A0A0A9JJQ8	HS	DS60	-1.45256	4.46863	0.0191489	0.0567253	RING-type domain-containing protein	P:GO:0006378; F:GO:0003676; C:GO:0005829
TRINITY_DN10694_c0_g1_i1	A0A1E5VXJ6	HS	DS60	-1.89227	0.769416	0.0170754	0.0516505	RING-type domain-containing protein	0
TRINITY_DN32985_c0_g1_i1	A0A2S3HMU8	HS	DS60	-1.96564	2.90426	0.0165182	0.0502258	RING-type domain-containing protein	0
TRINITY_DN26304_c0_g1_i1	A0A0A9GHM3	HS	DS60	2.24895	3.13672	0.018579	0.055346	RPE	0
TRINITY_DN6627_c0_g1_i1	A0A2T7BZC4	HS	DS60	2.26037	2.82431	0.0190189	0.056392	RRM domain-containing protein	P:GO:0030001; F:GO:0046872
TRINITY_DN32053_c0_g1_i1	A0A2T7EWP5	HS	DS60	1.10248	6.77257	0.0168529	0.0510513	RRM domain-containing protein	0
TRINITY_DN3525_c0_g1_i4	A0A453B1Z1	HS	DS60	-1.59403	3.42679	0.016952	0.0513341	RRM domain-containing protein	0
TRINITY_DN1232_c0_g1_i1	A0A2T7BZE6	HS	DS60	-1.07057	7.2114	0.0170315	0.0515308	S5 DRBM domain-containing protein	0

## Sheet: 60RWC Roots
tl_orfId	uniprotId	sampleA	sampleB	logFC	logCPM	PValue	FDR	Description	GOiD
TRINITY_DN21073_c0_g1_i1	A0A1E5VVM8	HR	DR60	1.11259	7.9766	0.0184053	0.057322	14-3-3-like protein GF14-6	P:GO:0055114; F:GO:0016491
TRINITY_DN2835_c0_g1_i1	A0A1E5VKM5	HR	DR60	1.91166	1.6366	0.0185497	0.0577015	1-aminocyclopropane-1-carboxylate oxidase-like protein 3	P:GO:0120029; F:GO:0005524; F:GO:0008553; C:GO:0005886; C:GO:0016021
TRINITY_DN29743_c0_g1_i1	A0A3L6QN54	HR	DR60	1.68171	1.4239	0.0182713	0.0569777	2-hydroxyisoflavanone dehydratase-like	0
TRINITY_DN22203_c0_g1_i1	A0A1Z5SBR4	HR	DR60	-1.83678	5.36333	0.0174338	0.0549336	3-hydroxy-3-methylglutaryl coenzyme A synthase (HMG-CoA synthase) (EC 2.3.3.10)	0
TRINITY_DN151_c0_g1_i4	A0A0E0NW10	HR	DR60	2.33378	4.42837	0.0168998	0.0535884	40S ribosomal protein S6	0
TRINITY_DN33283_c0_g1_i1	A0A3L6Q5D2	HR	DR60	-1.36977	3.21168	0.0193112	0.0594624	50S ribosomal protein L27-like	P:GO:0071805; F:GO:0015079; C:GO:0016021
TRINITY_DN60_c0_g1_i2	A0A2S3H4Z1	HR	DR60	1.24498	4.49152	0.0187843	0.0582349	60S acidic ribosomal protein P0	C:GO:0016020; C:GO:0016021
TRINITY_DN39898_c0_g1_i1	A0A1D1ZE62	HR	DR60	-2.30407	0.703846	0.0166779	0.0530665	60S ribosomal protein L34-B	0
TRINITY_DN205_c0_g1_i1	A0A3L6Q4N8	HR	DR60	-1.04562	7.81649	0.0167675	0.0532757	60S ribosomal protein L3-like	P:GO:0006979; P:GO:0042744; P:GO:0055114; P:GO:0098869; F:GO:0004601; F:GO:0020037; F:GO:0046872; C:GO:0005576
TRINITY_DN29957_c0_g1_i1	A0A3L6QFA1	HR	DR60	2.0608	0.57253	0.0185777	0.0577669	60S ribosomal protein L9	P:GO:0006468; P:GO:0007165; F:GO:0004674; F:GO:0005524
TRINITY_DN7022_c0_g1_i2	A0A1B6PJM3	HR	DR60	-1.31539	3.56528	0.0178264	0.055887	Aa_trans domain-containing protein	P:GO:0001510; P:GO:0006396; F:GO:0003723; F:GO:0008173
TRINITY_DN22139_c0_g1_i1	A0A2S3IKQ8	HR	DR60	-1.70784	1.25964	0.0176591	0.0554946	AAA domain-containing protein	0
TRINITY_DN32986_c0_g1_i1	A0A2T7ELQ6	HR	DR60	-1.77461	1.30848	0.0162339	0.0519832	AAA domain-containing protein	0
TRINITY_DN5634_c0_g1_i2	A0A1E5UUV8	HR	DR60	1.90556	1.49625	0.0164059	0.0524022	AAA-ATPase	0
TRINITY_DN2067_c0_g1_i3	A0A287GEK3	HR	DR60	-1.76418	2.12847	0.0193376	0.059526	AB hydrolase-1 domain-containing protein	P:GO:0006878; P:GO:0030001; P:GO:0046686; F:GO:0019904; F:GO:0046872; C:GO:0005623; C:GO:0009507
TRINITY_DN8943_c0_g1_i1	A0A2T7C6B6	HR	DR60	1.73446	2.53672	0.0166508	0.0530033	ABC transporter domain-containing protein	P:GO:0006486; F:GO:0008378; F:GO:0030246; C:GO:0016021
TRINITY_DN8943_c0_g1_i2	A0A2T7C6B6	HR	DR60	1.67165	1.84839	0.01684	0.0534564	ABC transporter domain-containing protein	0
TRINITY_DN6372_c0_g1_i2	A0A2S3I5H6	HR	DR60	1.65004	3.9589	0.0187104	0.058061	ABC transporter domain-containing protein	0
TRINITY_DN35427_c0_g1_i1	A0A2S3ICT2	HR	DR60	-1.67971	0.831244	0.0187076	0.058061	ABC transporter domain-containing protein	C:GO:0016021
TRINITY_DN3045_c0_g1_i1	A0A2S3IEQ0	HR	DR60	-1.52984	3.81368	0.0186899	0.058028	ABC1 domain-containing protein	0
TRINITY_DN15713_c0_g1_i1	A0A1E5WFG7	HR	DR60	1.06634	5.7262	0.0181678	0.0567328	Acetylornithine deacetylase	0
TRINITY_DN2332_c0_g1_i2	A0A2T8IMC6	HR	DR60	-1.13767	4.80727	0.01901	0.0587699	Agenet domain-containing protein	0
TRINITY_DN21294_c0_g1_i1	A0A0A9Q9U1	HR	DR60	1.92788	0.0958017	0.0176293	0.0554264	AGO902	P:GO:0045454
TRINITY_DN3890_c0_g1_i1	A0A3L6QQE0	HR	DR60	2.23642	1.61286	0.0167602	0.053265	Aldedh domain-containing protein	P:GO:0006412; F:GO:0003735; C:GO:0005840
TRINITY_DN10742_c0_g1_i1	A0A2S3HPH5	HR	DR60	-1.75469	0.750707	0.0168134	0.0533927	Amidophosphoribosyltransferase (ATase) (EC 2.4.2.14) (Glutamine phosphoribosylpyrophosphate amidotransferase)	P:GO:0055085; F:GO:0022857; C:GO:0016021
TRINITY_DN799_c0_g1_i4	A0A3L6GCU6	HR	DR60	1.29247	6.18259	0.018116	0.0565969	Amino acid permease 3	0
TRINITY_DN10979_c0_g1_i1	A0A1B6QDI3	HR	DR60	1.78257	0.531087	0.0171592	0.054239	Amino_oxidase domain-containing protein	C:GO:0016021
TRINITY_DN3188_c0_g1_i1	A0A1E5WDN8	HR	DR60	1.52869	2.51073	0.0193823	0.0596341	Anthranilate synthase beta subunit 2, chloroplastic	F:GO:0016747
TRINITY_DN12_c0_g1_i1	A0A1E5WBD2	HR	DR60	1.52778	7.05637	0.0168234	0.0534162	AP2/ERF domain-containing protein	0
TRINITY_DN1516_c0_g1_i3	A0A1D6KUE7	HR	DR60	1.29143	4.55961	0.0163868	0.0523616	Appr-1-p processing enzyme family protein	0
TRINITY_DN12856_c0_g1_i1	A0A3L6G1P7	HR	DR60	2.43278	-0.0945908	0.0154701	0.0500872	ATP sulfurylase 2	0
TRINITY_DN6705_c0_g1_i2	A0A2T7C6Z4	HR	DR60	1.18779	4.79013	0.0170511	0.0539805	ATP-dependent 6-phosphofructokinase (ATP-PFK) (Phosphofructokinase) (EC 2.7.1.11) (Phosphohexokinase)	C:GO:0016020
TRINITY_DN10457_c0_g1_i1	A0A2T7E9L6	HR	DR60	1.25758	4.11998	0.0168939	0.0535808	ATP-dependent Clp protease proteolytic subunit	0
TRINITY_DN8957_c0_g1_i1	A0A2T7DLM2	HR	DR60	1.32332	3.69993	0.0169633	0.0537606	ATP-dependent Clp protease proteolytic subunit (EC 3.4.21.92)	0
TRINITY_DN9587_c0_g1_i1	A0A1E5ULW3	HR	DR60	-1.07879	6.97283	0.0155908	0.0504382	ATP-dependent zinc metalloprotease FTSH 8, mitochondrial	P:GO:0006468; F:GO:0004672; F:GO:0005524
TRINITY_DN38318_c0_g1_i1	A0A2T7EJA8	HR	DR60	1.16882	5.48486	0.0154767	0.0501008	Auxin response factor	0
TRINITY_DN14162_c0_g1_i1	A0A1E5WEK5	HR	DR60	1.44332	3.48115	0.0167943	0.0533401	BEL1-like homeodomain protein 1	C:GO:0016021
TRINITY_DN572_c0_g1_i11	A0A3L6S9G6	HR	DR60	1.25623	4.68921	0.0158134	0.0509617	Beta-galactosidase (EC 3.2.1.23)	0
TRINITY_DN979_c0_g1_i2	A0A3L6QBR3	HR	DR60	2.97293	2.62105	0.0166535	0.0530071	Beta-glucosidase 18-like	0
TRINITY_DN1681_c0_g1_i2	A0A2T7D6F1	HR	DR60	-1.32837	3.97206	0.0177279	0.05563	BFN domain-containing protein	0
TRINITY_DN2552_c0_g1_i1	A0A2T8KUY0	HR	DR60	-1.1194	6.87907	0.0178412	0.0559177	BTB domain-containing protein	P:GO:0006468; F:GO:0004674; F:GO:0005524; C:GO:0016021
TRINITY_DN33779_c0_g1_i1	A0A1D6LPU7	HR	DR60	-1.59352	1.72807	0.0187638	0.0581909	BTB/POZ domain-containing protein	0
TRINITY_DN21962_c0_g1_i1	A0A2T7ETI3	HR	DR60	1.69183	2.25441	0.0162089	0.0519266	BZIP domain-containing protein	P:GO:0006468; F:GO:0004672; F:GO:0005524
TRINITY_DN259_c1_g3_i1	A0A2T7E6A2	HR	DR60	1.71587	1.77591	0.0173021	0.0546108	C2H2-type domain-containing protein	0
TRINITY_DN8299_c0_g1_i1	A0A3L6R452	HR	DR60	2.44417	0.848338	0.01643	0.052459	Caffeoylshikimate esterase-like	0
TRINITY_DN29508_c0_g1_i1	A0A1D6KIG5	HR	DR60	3.24161	0.464279	0.0158789	0.0511367	Calcium-binding EF hand family protein	0
TRINITY_DN12920_c0_g1_i1	A0A3L6EKB1	HR	DR60	2.10207	0.231905	0.0164976	0.052634	CASP-like protein	0
TRINITY_DN16404_c0_g1_i1	A0A0P0X5H0	HR	DR60	1.77623	2.95375	0.0165812	0.0528292	Cellulose synthase (EC 2.4.1.12) (Fragment)	C:GO:0016021
TRINITY_DN2968_c0_g1_i4	A0A1D6KI77	HR	DR60	2.77771	1.3133	0.0190833	0.0589198	Chloride channel protein	P:GO:0006979; P:GO:0042744; P:GO:0055114; P:GO:0098869; F:GO:0004601; F:GO:0020037; F:GO:0046872; C:GO:0005576
TRINITY_DN28673_c0_g1_i1	A0A1E5W594	HR	DR60	-1.72036	0.510641	0.0189088	0.0585394	Cinnamoyl-CoA reductase 1 (Fragment)	0
TRINITY_DN11469_c0_g1_i1	A0A0A9R337	HR	DR60	-1.63387	1.07611	0.0190466	0.0588374	Cl3204_1	P:GO:0055085; F:GO:0015267; C:GO:0009707
TRINITY_DN5530_c0_g1_i1	A0A1D6MQX9	HR	DR60	-1.51427	3.0312	0.0183351	0.0571425	CO(2)-response secreted protease	0
TRINITY_DN9903_c0_g1_i1	A0A3B6B5L1	HR	DR60	1.47691	2.51365	0.0177953	0.0558031	CobW C-terminal domain-containing protein	F:GO:0003824
TRINITY_DN1859_c0_g1_i7	A0A1B6PJS7	HR	DR60	2.96371	2.81072	0.0187389	0.0581362	CPSF_A domain-containing protein	P:GO:0006464; F:GO:0005524; F:GO:0008641
TRINITY_DN38374_c0_g1_i1	A0A2T7DCC5	HR	DR60	1.47602	3.31207	0.0167891	0.0533291	CRAL-TRIO domain-containing protein	P:GO:0006338; F:GO:0003677; F:GO:0005524; F:GO:0016818
TRINITY_DN1622_c0_g1_i2	A0A2K2CWK4	HR	DR60	-1.04491	7.4819	0.0191847	0.0591484	CRAL-TRIO domain-containing protein	C:GO:0005634
TRINITY_DN6465_c0_g1_i3	A0A2T7BYB9	HR	DR60	-1.44737	3.08068	0.0170059	0.0538663	CRIB domain-containing protein	P:GO:0006355; F:GO:0042393; F:GO:0046872
TRINITY_DN6465_c0_g1_i2	A0A2T7BYB9	HR	DR60	-1.44737	3.08068	0.0170076	0.0538678	CRIB domain-containing protein	0
TRINITY_DN2012_c0_g1_i1	A0A1E5VEB5	HR	DR60	-1.10537	5.87757	0.0187158	0.0580687	cwf21 domain-containing protein	0
TRINITY_DN5408_c0_g1_i5	A0A2S3HG74	HR	DR60	2.87597	2.50044	0.0160271	0.0514784	Cyclic nucleotide-binding domain-containing protein	F:GO:0003677; C:GO:0005634
TRINITY_DN37821_c0_g1_i1	A0A0A9HPL7	HR	DR60	1.82439	3.58346	0.0159745	0.0513412	CYCLIN domain-containing protein	C:GO:0016021
TRINITY_DN32814_c0_g1_i1	A0A0A9FBX5	HR	DR60	1.49501	2.14242	0.0193554	0.0595718	Cyclin N-terminal domain-containing protein	P:GO:0010021; P:GO:0019252; F:GO:0004373; F:GO:0009011; C:GO:0009507; C:GO:0016021
TRINITY_DN25389_c0_g1_i1	A0A3L6DD61	HR	DR60	-1.65542	0.843507	0.0175272	0.0551638	Cytochrome c-type biogenesis protein CcmE	0
TRINITY_DN8792_c0_g1_i1	A0A317YBN1	HR	DR60	-1.32177	5.39043	0.0156187	0.0504969	Cytochrome P450 84A1	P:GO:0006396; F:GO:0003723; F:GO:0004000
TRINITY_DN165_c0_g1_i3	A0A1E5VK23	HR	DR60	2.22622	0.837584	0.0186832	0.0580158	Cytokinin riboside 5'-monophosphate phosphoribohydrolase (EC 3.2.2.n1)	F:GO:0003676
TRINITY_DN23_c0_g1_i12	A0A0A9CXK7	HR	DR60	2.54145	2.40696	0.0169509	0.0537379	DAGKa domain-containing protein	0
TRINITY_DN9777_c0_g1_i2	A0A2T7C1V9	HR	DR60	1.95489	1.08238	0.0166292	0.0529468	D-aminoacyl-tRNA deacylase (EC 3.1.1.-) (EC 3.1.1.96)	P:GO:0006281; P:GO:0090305; F:GO:0003684; F:GO:0004519
TRINITY_DN2374_c0_g1_i3	A0A270R5U0	HR	DR60	2.29166	0.54584	0.0158907	0.05116	DDE Tnp4 domain-containing protein	P:GO:0005975; F:GO:0004556; F:GO:0005509
TRINITY_DN4120_c0_g1_i1	A0A1E5W7Z4	HR	DR60	-1.05215	6.07283	0.0183769	0.0572509	Delta-aminolevulinic acid dehydratase (EC 4.2.1.24)	C:GO:0016021
TRINITY_DN32180_c0_g1_i1	A0A1E5W3S8	HR	DR60	1.89026	2.3019	0.0156266	0.0505183	Disease resistance protein RPM1	0
TRINITY_DN29952_c0_g1_i1	A0A3L6QUK5	HR	DR60	1.85334	0.733763	0.0174621	0.0549975	Disease resistance protein RPM1-like isoform X1	0
TRINITY_DN21877_c0_g1_i1	A0A2T7CN22	HR	DR60	1.85697	1.82302	0.0162303	0.0519789	DNA helicase (EC 3.6.4.12)	F:GO:0016757; C:GO:0016021
TRINITY_DN1069_c0_g1_i7	A0A2T7CZP6	HR	DR60	1.82917	3.53727	0.0163271	0.0522075	DNA ligase (EC 6.5.1.1)	F:GO:0030247
TRINITY_DN1033_c0_g1_i2	A0A3L6DHF3	HR	DR60	-1.72035	1.93522	0.0190296	0.0588026	DNA polymerase I	P:GO:0006355; F:GO:0003700
TRINITY_DN562_c0_g1_i1	A0A1D8RIZ9	HR	DR60	1.22453	4.2972	0.0163026	0.0521497	DNA-binding with one finger protein 24	F:GO:0003676; F:GO:0004386; F:GO:0005524; C:GO:0016021
TRINITY_DN4376_c0_g1_i1	A0A1Z5RLY9	HR	DR60	1.09965	5.04028	0.0188855	0.0584761	DNA-directed RNA polymerase subunit (EC 2.7.7.6)	0
TRINITY_DN2368_c0_g1_i1	A0A3L6T149	HR	DR60	2.31208	0.360741	0.0173107	0.0546296	DUF4218 domain-containing protein	P:GO:0009987; F:GO:0004672; F:GO:0005488
TRINITY_DN27618_c0_g1_i1	A0A0A9GA70	HR	DR60	1.544	1.60044	0.0184768	0.0575049	DUF4220 domain-containing protein	0
TRINITY_DN3772_c0_g1_i1	A0A2T7DXE8	HR	DR60	-1.57217	3.36078	0.0161424	0.051775	DUF4408 domain-containing protein	P:GO:0043666; F:GO:0019903
TRINITY_DN24951_c0_g1_i1	A0A0A9QE80	HR	DR60	2.30492	0.11568	0.0158907	0.05116	DYW_deaminase domain-containing protein	0
TRINITY_DN1816_c0_g1_i3	A0A1D6FVA8	HR	DR60	1.21753	4.7648	0.0174286	0.0549246	E3 SUMO-protein ligase SIZ1	0
TRINITY_DN9332_c0_g1_i1	A0A317Y697	HR	DR60	2.05168	0.873633	0.0195144	0.0599669	E3 ubiquitin-protein ligase XB3	P:GO:0006298; P:GO:0006312; P:GO:0009555; P:GO:0009845; P:GO:0048316; F:GO:0005524; F:GO:0016887; F:GO:0030983; C:GO:0000790; C:GO:0032300
TRINITY_DN29700_c0_g1_i1	A0A0E0PDX7	HR	DR60	2.56103	-0.355594	0.0167581	0.053265	EGF_CA domain-containing protein	0
TRINITY_DN1183_c0_g1_i2	A0A0A9F0C3	HR	DR60	1.54341	2.08533	0.016865	0.0535218	EngB-type G domain-containing protein	P:GO:0006520; F:GO:0030170
TRINITY_DN5978_c0_g1_i1	A0A3L6PMU6	HR	DR60	-1.0971	5.94873	0.016266	0.0520618	Enhancer of polycomb-like protein	0
TRINITY_DN7155_c0_g1_i1	A0A1E5VMY7	HR	DR60	2.1481	0.467344	0.0164017	0.052393	Ent-cassadiene C2-hydroxylase	P:GO:0009631; P:GO:0030488; P:GO:0032006; C:GO:0005829
TRINITY_DN1020_c0_g1_i5	A0A0E0EPM7	HR	DR60	2.49439	2.97381	0.0192166	0.0592227	Epimerase domain-containing protein	0
TRINITY_DN1184_c0_g1_i11	A0A1E5WBK3	HR	DR60	1.73163	1.93773	0.0172215	0.0543984	Equilibrative nucleotide transporter 3	P:GO:0034755; F:GO:0005381; C:GO:0016021
TRINITY_DN37545_c0_g1_i1	A0A3L6F7X8	HR	DR60	-1.07822	5.98442	0.0156502	0.0505669	Eukaryotic translation initiation factor 3 subunit G (eIF3g) (Eukaryotic translation initiation factor 3 RNA-binding subunit) (eIF-3 RNA-binding subunit) (Eukaryotic translation initiation factor 3 subunit 4)	P:GO:0009308; P:GO:0055114; F:GO:0005507; F:GO:0008131; F:GO:0048038; C:GO:0016021
TRINITY_DN37885_c0_g1_i1	A0A2S3IRT6	HR	DR60	1.71213	1.37928	0.0154622	0.0500766	Exonuclease domain-containing protein	P:GO:0006468; F:GO:0004672; F:GO:0005524
TRINITY_DN4777_c0_g1_i3	A0A0A9PG04	HR	DR60	-1.34753	3.87711	0.0176837	0.0555381	Exonuclease domain-containing protein	P:GO:0006355; F:GO:0003700
TRINITY_DN8996_c0_g1_i2	A0A2T7DCE9	HR	DR60	1.56447	2.76713	0.0155332	0.0502797	Exostosin domain-containing protein	F:GO:0008194; F:GO:0016758; C:GO:0043231
TRINITY_DN32246_c0_g1_i1	A0A3L6PQW0	HR	DR60	-1.44412	6.74165	0.0164071	0.0524022	External alternative NAD(P)H-ubiquinone oxidoreductase B2, mitochondrial-like	C:GO:0043229
TRINITY_DN1265_c0_g1_i1	A0A3L6Q1G7	HR	DR60	1.21949	4.04092	0.0175856	0.0553018	F-box domain-containing protein	P:GO:0006355; F:GO:0003677; F:GO:0003700; C:GO:0005634
TRINITY_DN4961_c0_g1_i1	A0A0E0P2P9	HR	DR60	-1.98882	6.95822	0.0162583	0.0520468	F-box domain-containing protein	0
TRINITY_DN5654_c0_g1_i2	A0A3L6SFP4	HR	DR60	-1.13365	4.65678	0.0171881	0.0543053	F-box protein	0
TRINITY_DN3326_c0_g1_i1	A0A1E5V1B9	HR	DR60	-1.28554	7.37739	0.01584	0.0510274	F-box protein SKIP14	F:GO:0005509; F:GO:0043022; C:GO:0016021
TRINITY_DN21138_c0_g1_i1	A0A3L6TR67	HR	DR60	-1.08714	5.21091	0.0181733	0.0567456	F-box/LRR-repeat protein 10	0
TRINITY_DN13038_c0_g1_i1	A0A317YJS6	HR	DR60	-1.67465	1.85881	0.0190525	0.0588468	F-box/LRR-repeat protein 17	0
TRINITY_DN792_c0_g1_i6	A0A2T7ED79	HR	DR60	3.83466	3.36641	0.0163489	0.0522568	Fe2OG dioxygenase domain-containing protein	C:GO:0016020; C:GO:0016021
TRINITY_DN5748_c0_g1_i2	A0A0A9DBX8	HR	DR60	3.38314	0.912279	0.0164347	0.0524657	Fe2OG dioxygenase domain-containing protein	P:GO:0005983; P:GO:0006470; F:GO:0008138
TRINITY_DN824_c0_g1_i6	A0A0D9XBI0	HR	DR60	1.72792	2.7387	0.0156398	0.05055	Fe2OG dioxygenase domain-containing protein	0
TRINITY_DN386_c0_g1_i1	A0A3L6QRM3	HR	DR60	1.17637	4.8272	0.0175678	0.0552694	Ferredoxin--NADP reductase, chloroplastic (FNR) (EC 1.18.1.2)	P:GO:0006470; F:GO:0004721
TRINITY_DN114_c0_g1_i2	A0A0A9CRT7	HR	DR60	-1.54588	2.52457	0.0171531	0.0542326	Flavoprotein domain-containing protein	C:GO:0016021
TRINITY_DN27609_c0_g1_i1	A0A3L6QLF9	HR	DR60	-1.84363	2.03873	0.0157215	0.0507291	FLZ-type domain-containing protein	0
TRINITY_DN2737_c0_g1_i2	A0A3L6SYJ8	HR	DR60	2.14269	2.35023	0.0193914	0.0596558	Formin-like protein	0
TRINITY_DN24492_c0_g1_i1	A0A0A9BK97	HR	DR60	-1.40751	2.95989	0.019027	0.0588026	Formyl_trans_N domain-containing protein	P:GO:0007131
TRINITY_DN28008_c0_g1_i1	A0A1D6P0Z7	HR	DR60	1.90366	0.62811	0.0179331	0.056141	GDSL esterase/lipase	0
TRINITY_DN437_c0_g1_i1	A0A287WJ95	HR	DR60	3.54427	3.71135	0.0180385	0.0564051	GDT1 family protein	P:GO:0001732; F:GO:0003729; F:GO:0003743; C:GO:0005829; C:GO:0005852; C:GO:0005886; C:GO:0016282; C:GO:0033290
TRINITY_DN1455_c0_g2_i2	A0A3L6TCR3	HR	DR60	1.46303	3.16028	0.0173072	0.0546229	Glucose-1-phosphate adenylyltransferase (EC 2.7.7.27) (ADP-glucose pyrophosphorylase)	P:GO:0090305; F:GO:0003676; F:GO:0004527
TRINITY_DN1668_c0_g1_i5	A0A2T7DFB6	HR	DR60	1.66504	1.17559	0.0178701	0.055982	GLUE N-terminal domain-containing protein	0
TRINITY_DN1668_c0_g1_i6	A0A2T7DFB6	HR	DR60	-1.44546	2.9847	0.0189854	0.0587147	GLUE N-terminal domain-containing protein	0
TRINITY_DN30179_c0_g1_i1	A0A3L6ERZ5	HR	DR60	1.78381	0.880999	0.0179103	0.0560779	Glutamate receptor	F:GO:0004553
TRINITY_DN27247_c0_g1_i1	A0A3L6F7L5	HR	DR60	1.73549	2.44319	0.0188771	0.0584592	Glutamate receptor 3.1	P:GO:0006355; P:GO:0007623
TRINITY_DN9769_c0_g1_i2	A0A2T7ENC9	HR	DR60	-1.06182	6.72154	0.0180913	0.0565328	Glutamine-dependent NAD(+) synthetase (EC 6.3.5.1) (NAD(+) synthase [glutamine-hydrolyzing])	P:GO:0006468; F:GO:0004672; F:GO:0005524
TRINITY_DN11032_c0_g1_i1	A0A2S3I2R1	HR	DR60	3.28125	-0.496825	0.0159688	0.0513337	Glyco_trans_2-like domain-containing protein	F:GO:0004707; F:GO:0005524
TRINITY_DN8930_c0_g1_i1	A0A2T8IKX8	HR	DR60	-1.49828	3.90459	0.0166437	0.0529849	Glycosyltransferase (EC 2.4.1.-)	0
TRINITY_DN15652_c0_g1_i1	A0A368PQI0	HR	DR60	-1.44094	3.76515	0.0162809	0.0520964	Glycosyltransferase family 92 protein (EC 2.4.1.-)	P:GO:0006468; F:GO:0004672; F:GO:0005524
TRINITY_DN4931_c0_g1_i3	A0A368QKQ8	HR	DR60	1.09479	5.39818	0.0187969	0.0582634	GOLD domain-containing protein	0
TRINITY_DN3252_c0_g1_i3	A0A0A9PR29	HR	DR60	-1.47793	3.09445	0.017384	0.0548106	G-patch domain-containing protein	P:GO:0007166; P:GO:0016567; F:GO:0004842; C:GO:0005737
TRINITY_DN769_c0_g2_i1	A0A1D6FE07	HR	DR60	1.37991	3.52771	0.0159086	0.0511841	GUB_WAK_bind domain-containing protein	F:GO:0016788
TRINITY_DN36684_c0_g1_i1	A0A2T7ESS8	HR	DR60	-1.58565	1.25304	0.0165791	0.0528282	HD domain-containing protein	0
TRINITY_DN232_c0_g1_i2	A0A2T8KGL1	HR	DR60	1.29582	6.67816	0.0156696	0.0506106	HIG1 domain-containing protein	0
TRINITY_DN7820_c0_g1_i1	A0A1E5UIY7	HR	DR60	1.31067	3.87175	0.0158584	0.0510786	Histone H2A	P:GO:0001732; F:GO:0003743; C:GO:0016282; C:GO:0033290; C:GO:0071540
TRINITY_DN803_c1_g1_i10	A0A1B6PAZ8	HR	DR60	1.39769	4.23777	0.0167234	0.0531768	Histone-lysine N-methyltransferase (EC 2.1.1.43)	C:GO:0016021
TRINITY_DN33203_c0_g1_i1	A0A0A9EW33	HR	DR60	1.72295	1.24663	0.0177153	0.0556175	HMA domain-containing protein	P:GO:0050896; C:GO:0016020
TRINITY_DN29516_c0_g1_i1	A0A1E5VTL3	HR	DR60	-1.48841	1.71101	0.0178017	0.0558188	Homeobox-leucine zipper protein HOX1	0
TRINITY_DN3881_c0_g1_i7	A0A0A9CY08	HR	DR60	2.141	2.1091	0.0159467	0.0512827	HTH myb-type domain-containing protein	0
TRINITY_DN40923_c0_g1_i1	A0A0D9UXF7	HR	DR60	2.10438	0.443914	0.0176936	0.0555605	HTH myb-type domain-containing protein	P:GO:0006486; F:GO:0016757
TRINITY_DN1672_c0_g2_i1	A0A2S3GYP4	HR	DR60	-1.09102	5.56914	0.0162845	0.0521038	HTH myb-type domain-containing protein	P:GO:0006542; F:GO:0004356; F:GO:0005524
TRINITY_DN38616_c0_g1_i2	A0A2S3HG37	HR	DR60	-1.36334	5.52399	0.0181938	0.056787	HTH myb-type domain-containing protein	0
TRINITY_DN587_c0_g1_i1	A0A0A9CG08	HR	DR60	-1.23991	8.0857	0.0171669	0.0542475	Hydrolase_4 domain-containing protein	P:GO:0006508; F:GO:0004252; C:GO:0016021
TRINITY_DN12199_c0_g1_i1	A0A2N9EHF1	HR	DR60	1.74218	1.40383	0.016815	0.0533936	Integrase catalytic domain-containing protein	P:GO:0016192; C:GO:0016021
TRINITY_DN34746_c0_g1_i1	A0A3L6ST08	HR	DR60	-1.57991	1.86228	0.0160542	0.0515436	Integrase catalytic domain-containing protein	0
TRINITY_DN26610_c0_g1_i1	A0A2X0S8N0	HR	DR60	-1.88239	1.15461	0.0177208	0.0556247	Isochorismatase domain-containing protein	0
TRINITY_DN8528_c0_g1_i2	A0A0D9XMU7	HR	DR60	-1.75407	4.79138	0.0160428	0.0515127	J domain-containing protein	0
TRINITY_DN1670_c0_g1_i2	A0A3L6TT30	HR	DR60	-2.31392	3.97389	0.016199	0.0519031	K-box domain-containing protein	P:GO:0006412; F:GO:0003735; C:GO:0005840
TRINITY_DN5228_c1_g1_i1	A0A3L6Q6I0	HR	DR60	1.42603	3.84598	0.0176775	0.0555227	Kinesin-like protein	P:GO:0000724; P:GO:0016925; F:GO:0008270; F:GO:0019789; C:GO:0030915
TRINITY_DN2795_c0_g1_i1	A0A2S3I3B5	HR	DR60	-1.10626	5.52801	0.0186555	0.0579343	LETM1 domain-containing protein	P:GO:0016310; F:GO:0005524; F:GO:0035299
TRINITY_DN1040_c0_g1_i2	A0A446LQK4	HR	DR60	2.59721	0.979823	0.0168714	0.0535312	LRRNT_2 domain-containing protein	C:GO:0016021
TRINITY_DN8374_c0_g1_i1	A0A0A9D7Q6	HR	DR60	-1.17996	5.76701	0.0186121	0.0578433	MADS-box domain-containing protein	0
TRINITY_DN11447_c0_g1_i1	A0A1U8FSP6	HR	DR60	-1.86524	0.670398	0.0173133	0.0546337	MADS-box transcription factor 23 isoform X2	F:GO:0003676
TRINITY_DN15848_c0_g1_i1	A0A1E5VVT0	HR	DR60	1.79381	0.669883	0.0175725	0.0552774	Magnesium-chelatase subunit ChlI, chloroplastic	F:GO:0003824
TRINITY_DN1370_c0_g1_i2	A0A1D6HMS7	HR	DR60	1.49856	3.13817	0.0161216	0.0517318	MAP kinase kinase4	P:GO:0000398; P:GO:0000956; P:GO:0033962; F:GO:0003723; C:GO:0000932; C:GO:0005688; C:GO:0046540; C:GO:0071013; C:GO:1990726
TRINITY_DN4574_c0_g1_i1	A0A2S3IDQ5	HR	DR60	-1.1495	6.76489	0.0180301	0.0563888	Methylthioribose-1-phosphate isomerase (M1Pi) (MTR-1-P isomerase) (EC 5.3.1.23) (S-methyl-5-thioribose-1-phosphate isomerase) (Translation initiation factor eIF-2B subunit alpha/beta/delta-like protein)	0
TRINITY_DN20097_c0_g1_i1	A0A0E0HIL4	HR	DR60	2.09281	0.3749	0.0185452	0.057692	MFS domain-containing protein	F:GO:0003677
TRINITY_DN41353_c0_g1_i1	A0A0A9V2G7	HR	DR60	1.4971	2.62884	0.0157112	0.0507189	MFS domain-containing protein	0
TRINITY_DN6223_c0_g1_i1	A0A2S3IC74	HR	DR60	-1.31061	3.93565	0.0158944	0.0511626	MFS domain-containing protein	0
TRINITY_DN6509_c0_g1_i1	A0A2S3GZJ5	HR	DR60	-1.79016	2.38063	0.0193304	0.0595083	MFS domain-containing protein	0
TRINITY_DN6088_c0_g1_i1	A0A2T7CWY1	HR	DR60	-1.05592	7.00842	0.0180083	0.0563334	MI domain-containing protein	0
TRINITY_DN6138_c0_g1_i1	A0A1E5VXM4	HR	DR60	-1.56439	3.61718	0.0162342	0.0519832	Mitochondrial succinate-fumarate transporter 1	P:GO:0030001; F:GO:0046872
TRINITY_DN168_c0_g1_i1	A0A3L6SJG3	HR	DR60	1.37788	5.05472	0.0166095	0.0528924	Mitogen-activated protein kinase kinase kinase 2-like	F:GO:0003676; F:GO:0005524
TRINITY_DN38778_c0_g1_i1	A0A0A9DII3	HR	DR60	-1.61522	1.90423	0.0163075	0.052161	MLO-like protein	P:GO:0055085; C:GO:0016021
TRINITY_DN5842_c0_g1_i2	A0A3L6PSW3	HR	DR60	-1.71847	2.45752	0.0177323	0.0556394	Molybdopterin molybdenumtransferase (EC 2.10.1.1) [Includes: Molybdopterin adenylyltransferase (MPT adenylyltransferase) (EC 2.7.7.75) (Domain G); Molybdopterin molybdenumtransferase (MPT Mo-transferase) (EC 2.10.1.1) (Domain E)]	0
TRINITY_DN27329_c0_g1_i1	A0A3L6FWW5	HR	DR60	-1.58919	3.08323	0.0186857	0.0580194	Myb family transcription factor EFM	P:GO:0007018; P:GO:0009555; F:GO:0003777; F:GO:0005524; F:GO:0008017; C:GO:0009524
TRINITY_DN8236_c0_g1_i1	A0A2T7ED72	HR	DR60	-1.45797	3.96021	0.0172242	0.0544027	Myb-like domain-containing protein	0
TRINITY_DN41122_c0_g1_i1	A0A0D9XUS0	HR	DR60	1.62717	0.997159	0.0178742	0.0559862	Na_H_Exchanger domain-containing protein	0
TRINITY_DN1146_c0_g1_i1	A0A3B6GXD1	HR	DR60	3.2653	2.4412	0.0189589	0.0586414	NAC domain-containing protein	F:GO:0017022; C:GO:0016020; C:GO:0016021
TRINITY_DN462_c0_g1_i2	A0A1Z5RGY2	HR	DR60	2.18462	2.31468	0.0188688	0.0584422	NAC domain-containing protein	P:GO:0016311; F:GO:0016791
TRINITY_DN279_c0_g1_i1	A0A270R556	HR	DR60	1.08791	8.48429	0.0157298	0.0507481	NAC domain-containing protein	P:GO:0006122; C:GO:0005750
TRINITY_DN2410_c0_g1_i1	A0A3L6S965	HR	DR60	1.45624	3.33511	0.0177428	0.0556682	N-acetyltransferase domain-containing protein	P:GO:0034968; F:GO:0018024
TRINITY_DN152_c0_g1_i1	A0A0E0LHP0	HR	DR60	-1.05337	5.87611	0.0188781	0.0584592	N-acetyltransferase domain-containing protein	0
TRINITY_DN6457_c0_g1_i2	A0A2T7DN06	HR	DR60	-1.16459	4.56181	0.0156459	0.0505649	NAD(P)-bd_dom domain-containing protein	0
TRINITY_DN3165_c1_g1_i2	A0A1E5W9Q4	HR	DR60	2.45268	1.17114	0.017514	0.0551272	Non-specific phospholipase C2	0
TRINITY_DN6696_c0_g1_i1	A0A1C9EFM9	HR	DR60	-1.30536	4.23604	0.018478	0.0575049	Non-specific serine/threonine protein kinase (EC 2.7.11.1)	F:GO:0005524; C:GO:0005737; C:GO:0005856
TRINITY_DN34077_c0_g1_i1	A0A2S3HIT0	HR	DR60	-1.53406	2.88742	0.0180426	0.0564107	Non-specific serine/threonine protein kinase (EC 2.7.11.1)	P:GO:0006423; F:GO:0004817; F:GO:0005524
TRINITY_DN34713_c0_g1_i1	A0A1B6QJ89	HR	DR60	-1.53944	6.26131	0.0178875	0.0560151	Non-specific serine/threonine protein kinase (EC 2.7.11.1)	0
TRINITY_DN4570_c0_g2_i1	A0A3L6SU36	HR	DR60	1.68916	2.04754	0.0193554	0.0595718	Nudix hydrolase 15, mitochondrial-like	0
TRINITY_DN1958_c0_g1_i2	A0A0P0W7W3	HR	DR60	-1.41925	3.23979	0.0185692	0.0577448	Os04g0243400 protein (Fragment)	0
TRINITY_DN40835_c0_g1_i1	A0A453J7N7	HR	DR60	-2.08361	0.59474	0.0170306	0.053924	Oxidored_FMN domain-containing protein	P:GO:0006468; F:GO:0004672; F:GO:0005524
TRINITY_DN2988_c0_g1_i3	A0A0A9HTE3	HR	DR60	2.08518	3.5542	0.016173	0.0518439	PABS domain-containing protein	P:GO:0006468; F:GO:0004672; F:GO:0005524
TRINITY_DN39606_c0_g1_i1	A0A0A9K475	HR	DR60	-1.09795	5.73064	0.0159438	0.0512775	PAPA-1 domain-containing protein	0
TRINITY_DN341_c0_g1_i3	A0A3L6PW64	HR	DR60	2.26632	4.24594	0.0157963	0.0509226	Pentatricopeptide repeat-containing protein	P:GO:0006355
TRINITY_DN15813_c0_g1_i1	A0A1E5W9E5	HR	DR60	2.01098	0.78311	0.0163559	0.0522752	Pentatricopeptide repeat-containing protein	P:GO:0006355; F:GO:0003677; F:GO:0003700; C:GO:0016602
TRINITY_DN23871_c0_g1_i1	A0A3L6PMY7	HR	DR60	1.49864	2.72397	0.0166608	0.0530218	Pentatricopeptide repeat-containing protein	0
TRINITY_DN4360_c0_g1_i2	A0A1E5W258	HR	DR60	-1.12292	5.34262	0.0155479	0.0503194	Pentatricopeptide repeat-containing protein	0
TRINITY_DN4079_c0_g1_i1	A0A446T600	HR	DR60	2.05202	1.84049	0.0159381	0.0512631	Peptidase A1 domain-containing protein	C:GO:0016021
TRINITY_DN1563_c0_g2_i5	A0A368PLC1	HR	DR60	-1.43571	4.3711	0.0171529	0.0542326	Peptidase A1 domain-containing protein	0
TRINITY_DN6041_c0_g1_i2	A0A194YU99	HR	DR60	-1.06272	6.00899	0.0180395	0.0564051	Peptidase_M3 domain-containing protein	0
TRINITY_DN9689_c0_g1_i1	A0A0A9PBX4	HR	DR60	1.40459	3.46841	0.0174661	0.055004	Peptidase_S15 domain-containing protein	0
TRINITY_DN6184_c0_g1_i1	A0A3L6QMM2	HR	DR60	1.49804	2.74733	0.0175809	0.0552911	Peptidyl-prolyl cis-trans isomerase CYP40-like	F:GO:0008270
TRINITY_DN870_c0_g1_i3	A0A0A9S0D4	HR	DR60	1.55447	2.2917	0.0161868	0.0518762	Peroxidase (EC 1.11.1.7)	0
TRINITY_DN574_c0_g1_i24	A0A1E5UU25	HR	DR60	2.10492	1.36118	0.0191386	0.0590461	Peroxisomal nicotinamide adenine dinucleotide carrier	P:GO:0006468; F:GO:0004672; F:GO:0005524; C:GO:0016021
TRINITY_DN1925_c0_g1_i1	A0A1E5UZL6	HR	DR60	-1.12403	4.5431	0.0193224	0.0594882	Pex14_N domain-containing protein	0
TRINITY_DN3058_c0_g1_i1	A0A0A9J7Z4	HR	DR60	-1.12806	5.65604	0.018765	0.0581909	PHD-type domain-containing protein	0
TRINITY_DN22802_c0_g1_i1	A0A1E5WGY9	HR	DR60	-1.30946	3.87597	0.0159069	0.0511841	Phosphoinositide phosphatase SAC3	0
TRINITY_DN4585_c0_g1_i2	A0A0A9KLP4	HR	DR60	2.85626	3.12663	0.0194962	0.0599153	Photolyase/cryptochrome alpha/beta domain-containing protein	0
TRINITY_DN37976_c0_g1_i1	A0A1W0VXN5	HR	DR60	1.88547	0.431556	0.0193829	0.0596341	Piezo_RRas_bdg domain-containing protein	P:GO:0006351; F:GO:0003677; F:GO:0003899; F:GO:0032549
TRINITY_DN2141_c0_g1_i1	A0A140HIG8	HR	DR60	1.54734	2.53102	0.0168786	0.0535498	PISTILLATA-like MADS-box transcription factor PI-1	P:GO:0055114; F:GO:0016491; F:GO:0046872
TRINITY_DN281_c0_g1_i1	A0A1D6MEZ6	HR	DR60	1.19097	7.8416	0.0165248	0.0527004	Plasma membrane-associated cation-binding protein 1	P:GO:0008299; F:GO:0016740
TRINITY_DN5133_c0_g1_i1	A0A1D6K4D1	HR	DR60	-1.44671	3.62059	0.0179681	0.0562334	Polypyrimidine tract-binding protein homolog 1	0
TRINITY_DN39521_c0_g1_i1	A0A368QE19	HR	DR60	-1.17156	4.26306	0.0191406	0.0590478	PPM-type phosphatase domain-containing protein	0
TRINITY_DN6474_c0_g1_i2	A0A2T7F3T8	HR	DR60	-1.91269	0.645078	0.0168549	0.0534995	PPM-type phosphatase domain-containing protein	0
TRINITY_DN20053_c0_g1_i1	A0A3L6R5I9	HR	DR60	-1.82638	0.690639	0.0171642	0.0542467	Pre-mRNA-processing factor 6-like	P:GO:0006468; F:GO:0004672; F:GO:0005524
TRINITY_DN6248_c0_g1_i1	A0A1E5UVR4	HR	DR60	1.39187	4.03816	0.0159673	0.0513328	Protein cfxQ-like protein	0
TRINITY_DN1962_c0_g1_i1	A0A1D6IMC7	HR	DR60	-1.09697	6.91146	0.0156994	0.0506898	Protein CHROMATIN REMODELING 5	0
TRINITY_DN8051_c0_g1_i1	A0A368S2N4	HR	DR60	2.16742	2.30064	0.0190138	0.058776	Protein DETOXIFICATION (Multidrug and toxic compound extrusion protein)	P:GO:0005975; F:GO:0004563; F:GO:0102148; C:GO:0005829
TRINITY_DN3593_c0_g1_i2	A0A2T7F0K0	HR	DR60	-2.0702	1.82281	0.0156187	0.0504969	Protein disulfide-isomerase (EC 5.3.4.1)	F:GO:0003677; F:GO:0046983
TRINITY_DN38117_c0_g1_i1	A0A2I4FFQ3	HR	DR60	2.51682	-0.419135	0.0165652	0.0528034	protein FAR1-RELATED SEQUENCE 5-like	0

## Sheet: 40RWC Shoots
tl_orfId	uniprotId	sampleA	sampleB	logFC	logCPM	PValue	FDR	Description	GOiD
TRINITY_DN99_c0_g1_i2	A0A368QVX1	HS	DS40	1.10774	4.8611	0.0222497	0.0533247	40S ribosomal protein S24	C:GO:0016021
TRINITY_DN6503_c0_g1_i1	A0A0E0REU6	HS	DS40	1.9815	1.15121	0.0218332	0.0525066	Aa_trans domain-containing protein	0
TRINITY_DN3144_c0_g1_i2	A0A2S3HCB3	HS	DS40	1.55833	1.52204	0.0214184	0.0517294	Aa_trans domain-containing protein	P:GO:1905623; F:GO:0003677
TRINITY_DN22527_c0_g1_i1	A0A317YF45	HS	DS40	-1.0751	4.4418	0.0215232	0.0519293	Activator heat shock protein ATPase	0
TRINITY_DN2303_c0_g1_i1	A0A1E5V5W9	HS	DS40	-1.02501	5.35385	0.0210156	0.0509185	ANK_REP_REGION domain-containing protein (Fragment)	F:GO:0043531
TRINITY_DN21566_c0_g1_i1	A0A3L6PFZ1	HS	DS40	-1.01342	5.19265	0.0211927	0.051271	Aspartic proteinase-like protein 1	P:GO:0006508; F:GO:0004222; F:GO:0005524; C:GO:0016021
TRINITY_DN27402_c0_g1_i1	A0A368QGL3	HS	DS40	1.86758	0.637617	0.0208334	0.0505355	Auxin response factor	P:GO:0006508; F:GO:0008236
TRINITY_DN7771_c0_g1_i1	A0A3L6S1E9	HS	DS40	-2.38692	5.30081	0.0225346	0.0539205	Auxin response factor	P:GO:0055114; F:GO:0016491
TRINITY_DN839_c0_g1_i2	A0A3L6FZK0	HS	DS40	1.13505	4.01076	0.0219384	0.0526886	BED-type domain-containing protein	0
TRINITY_DN5304_c0_g1_i3	A0A3L6TII2	HS	DS40	1.56232	1.51216	0.0223533	0.0535442	BEL1-like homeodomain protein 4	F:GO:0003924; F:GO:0005525
TRINITY_DN23848_c0_g1_i1	A0A2S3GZY8	HS	DS40	2.04638	0.372538	0.0219697	0.0527482	BHLH domain-containing protein	0
TRINITY_DN7920_c0_g1_i1	A0A3L6QDX9	HS	DS40	-2.26898	0.39814	0.0218877	0.0525988	Bifunctional dTDP-4-dehydrorhamnose 3,5-epimerase/dTDP-4-dehydrorhamnose reductase	P:GO:0055085; F:GO:0005524; F:GO:0042626; C:GO:0005774; C:GO:0016021
TRINITY_DN167_c0_g1_i2	A0A3G2JQI0	HS	DS40	3.54899	1.13009	0.0208299	0.0505338	Calcium dependent protein kinase 11	0
TRINITY_DN6442_c0_g1_i1	A0A0D3FND0	HS	DS40	-1.3356	3.0037	0.0215702	0.0519969	Calcium load-activated calcium channel (CLAC channel)	P:GO:0008356
TRINITY_DN15524_c0_g1_i1	A0A1E5WKE5	HS	DS40	1.66547	0.993758	0.0224182	0.0536817	Calcium-transporting ATPase (EC 7.2.2.10)	0
TRINITY_DN2865_c0_g1_i2	A0A3L6DV89	HS	DS40	-1.60298	4.36748	0.0229917	0.0548156	Carboxypeptidase (EC 3.4.16.-)	F:GO:0004721; F:GO:0043169
TRINITY_DN19679_c0_g1_i1	A0A2T7E7G1	HS	DS40	-1.96804	0.608619	0.0210496	0.0509835	Cation_ATPase_N domain-containing protein	0
TRINITY_DN1522_c1_g1_i1	A0A2T7DRS5	HS	DS40	1.53024	3.0198	0.0219835	0.0527756	Cellulose synthase (EC 2.4.1.12)	0
TRINITY_DN344_c0_g1_i10	A0A0A9DNP0	HS	DS40	-2.22654	2.3988	0.0215247	0.0519295	Chalcone_isomerase domain-containing protein	0
TRINITY_DN1153_c0_g1_i2	A0A3L6TPR1	HS	DS40	-1.40134	3.65689	0.0214505	0.0517785	Choline-phosphate cytidylyltransferase 2-like	P:GO:0006468; P:GO:0048544; F:GO:0004674; F:GO:0005524; C:GO:0005886; C:GO:0016021
TRINITY_DN5408_c0_g1_i2	A0A2S3HG74	HS	DS40	-1.32025	4.83791	0.02265	0.0541529	Cyclic nucleotide-binding domain-containing protein	0
TRINITY_DN8013_c0_g1_i1	A0A1E5W7T7	HS	DS40	-1.21708	3.47516	0.0223492	0.053538	Cyclin-dependent kinases regulatory subunit	F:GO:0000166; F:GO:0003774
TRINITY_DN5061_c0_g1_i2	A0A3L6TCA6	HS	DS40	2.31828	1.65414	0.021883	0.0525908	Cytokinin-N-glucosyltransferase 1	P:GO:0005992; F:GO:0003824
TRINITY_DN31995_c0_g1_i1	A0A2T7DRH4	HS	DS40	-1.70111	1.89138	0.0214201	0.0517297	DCD domain-containing protein	0
TRINITY_DN2883_c0_g1_i2	A0A270R5U0	HS	DS40	1.68128	1.9906	0.0210006	0.050891	DDE Tnp4 domain-containing protein	P:GO:0000162; F:GO:0004048
TRINITY_DN2757_c0_g1_i5	A0A0A9BVT6	HS	DS40	-1.49152	4.45012	0.0213876	0.0516756	Diacylglycerol kinase (DAG kinase) (EC 2.7.1.107)	P:GO:0001732; F:GO:0003743; F:GO:0031369; C:GO:0005852; C:GO:0016282; C:GO:0033290
TRINITY_DN1182_c0_g1_i3	A0A2T7CRQ6	HS	DS40	-1.29632	3.20293	0.0228273	0.0544965	DUF4220 domain-containing protein	P:GO:0000105; F:GO:0003949; C:GO:0009507
TRINITY_DN1816_c0_g1_i11	A0A1D6FVB0	HS	DS40	1.35457	3.77328	0.0214268	0.0517353	E3 SUMO-protein ligase SIZ1	0
TRINITY_DN3457_c0_g1_i3	A0A1D6MTX7	HS	DS40	1.72105	1.47476	0.0219706	0.0527482	E3 ubiquitin-protein ligase RGLG1	0
TRINITY_DN4975_c0_g1_i1	A0A3L6TRK3	HS	DS40	1.09252	4.63466	0.021554	0.0519713	E3 ubiquitin-protein ligase RHF2A-like	P:GO:0006468; F:GO:0004672; F:GO:0005524
TRINITY_DN2571_c0_g1_i1	A0A3L6QSS0	HS	DS40	1.28872	4.46435	0.0223732	0.0535812	Endoplasmic reticulum metallopeptidase 1	P:GO:0015074; F:GO:0003676; F:GO:0008270
TRINITY_DN10606_c0_g1_i1	A0A3L6F8Q4	HS	DS40	1.10634	4.22023	0.0225595	0.0539691	Enhancer of rudimentary homolog	0
TRINITY_DN32766_c0_g1_i1	A0A2T7E230	HS	DS40	1.52897	2.51879	0.0222195	0.0532632	Exocyst subunit Exo70 family protein	C:GO:0016020
TRINITY_DN15674_c0_g1_i1	A0A1X7YII0	HS	DS40	1.06471	4.19921	0.022079	0.0529619	Exocyst subunit Exo70 family protein	P:GO:0006468; F:GO:0004674; F:GO:0005524; C:GO:0016021
TRINITY_DN25567_c0_g1_i1	A0A3B6GLA8	HS	DS40	2.13411	-0.188137	0.0228109	0.0544719	F-box domain-containing protein	0
TRINITY_DN10394_c0_g1_i1	A0A368RR78	HS	DS40	1.65377	1.2729	0.0221294	0.053065	F-box domain-containing protein	P:GO:0006468; F:GO:0004672; F:GO:0005524; C:GO:0016021
TRINITY_DN22286_c0_g1_i1	A0A3L6SRI6	HS	DS40	1.90756	1.42984	0.0209955	0.0508836	F-box/kelch-repeat protein	P:GO:0016554
TRINITY_DN8259_c0_g1_i2	A0A3L6QPC9	HS	DS40	1.53223	1.81231	0.0222986	0.0534349	Filament-like plant protein 3	0
TRINITY_DN19326_c0_g1_i1	A0A1B6Q644	HS	DS40	1.87976	0.865089	0.0218742	0.052577	FKS1_dom1 domain-containing protein	F:GO:0005488
TRINITY_DN22659_c0_g1_i1	A0A3L6QXV2	HS	DS40	1.65454	2.26199	0.0229406	0.0547044	GDSL esterase/lipase	0
TRINITY_DN27247_c0_g1_i1	A0A3L6F7L5	HS	DS40	1.8732	1.29463	0.0227336	0.0543116	Glutamate receptor 3.1	P:GO:0006355; P:GO:0007623
TRINITY_DN843_c0_g1_i2	A0A2S3GPI4	HS	DS40	-1.84194	6.66685	0.0215279	0.0519301	GP-PDE domain-containing protein	0
TRINITY_DN14529_c0_g1_i1	A0A3L6FDL5	HS	DS40	1.80606	0.840968	0.0211958	0.0512748	G-type lectin S-receptor-like serine/threonine-protein kinase	P:GO:0032259; F:GO:0008168
TRINITY_DN2630_c0_g1_i1	A0A0F6QGJ5	HS	DS40	1.50414	2.86856	0.0220989	0.0529953	H+-pyrophosphatase	0
TRINITY_DN6235_c0_g1_i5	A0A3L6T849	HS	DS40	2.14211	2.53094	0.0224835	0.0538128	Hexosyltransferase (EC 2.4.1.-)	P:GO:0006506
TRINITY_DN30027_c0_g1_i1	A0A1E5W1X0	HS	DS40	-1.66516	1.73402	0.0208942	0.0506658	Hexosyltransferase (EC 2.4.1.-)	P:GO:0017196; C:GO:0031417
TRINITY_DN32690_c0_g1_i1	A0A2S3HWB2	HS	DS40	2.21534	-0.127553	0.020761	0.0503874	Hydrolase_4 domain-containing protein	C:GO:0016021
TRINITY_DN1042_c0_g1_i1	A0A0D9VHT4	HS	DS40	-1.56415	1.84434	0.0207227	0.050315	Iso_dh domain-containing protein	0
TRINITY_DN42088_c0_g1_i1	A0A1Z5RAZ5	HS	DS40	-1.75376	1.03093	0.0208413	0.0505478	JmjC domain-containing protein	0
TRINITY_DN2558_c0_g1_i3	A0A3L6SPL1	HS	DS40	-2.34275	3.24697	0.0216543	0.0521609	Laccase (EC 1.10.3.2) (Benzenediol:oxygen oxidoreductase) (Diphenol oxidase) (Urishiol oxidase)	P:GO:0010411; P:GO:0042546; P:GO:0071555; F:GO:0004553; F:GO:0016762; C:GO:0005618
TRINITY_DN35472_c0_g1_i1	A0A3L6S3I1	HS	DS40	-1.76167	0.52411	0.0213766	0.051656	Leucine-rich repeat-containing protein 16B-like	F:GO:0003676
TRINITY_DN3415_c0_g1_i3	A0A2T7CYP4	HS	DS40	1.17935	3.65843	0.0211233	0.0511308	Lgl_C domain-containing protein	0
TRINITY_DN20976_c0_g1_i1	A0A287PIW3	HS	DS40	1.50613	2.58867	0.0226591	0.0541639	LRRNT_2 domain-containing protein	0
TRINITY_DN6754_c0_g1_i1	A0A1P8YYL1	HS	DS40	1.74054	0.697747	0.0215966	0.0520437	LTR copia-type gag polypprotein	C:GO:0016021
TRINITY_DN5815_c0_g1_i3	A0A1E5WCT4	HS	DS40	1.54162	2.43196	0.0210895	0.0510628	Malate dehydrogenase (EC 1.1.1.37)	0
TRINITY_DN5258_c0_g1_i2	A0A1D6E4E3	HS	DS40	2.32712	-0.353776	0.0218787	0.0525841	Metal-nicotianamine transporter YSL2	P:GO:0055114; F:GO:0016491; F:GO:0046872
TRINITY_DN15696_c0_g1_i1	A0A3L6R5L8	HS	DS40	1.57354	1.82642	0.0215278	0.0519301	ML domain protein isoform X2	F:GO:0003676
TRINITY_DN9189_c0_g1_i1	A0A0D9WVP3	HS	DS40	-1.51602	2.2924	0.0216441	0.0521434	ML domain-containing protein	P:GO:0009228; P:GO:0010266; F:GO:0016830; F:GO:0019904; F:GO:0051536; F:GO:0080041; C:GO:0009570
TRINITY_DN3261_c0_g1_i1	A0A2T8KNT8	HS	DS40	-2.0028	1.2215	0.0210468	0.0509801	Myb_DNA-bind_3 domain-containing protein	F:GO:0042578
TRINITY_DN1146_c0_g1_i1	A0A3B6GXD1	HS	DS40	3.82844	1.37416	0.0212275	0.0513446	NAC domain-containing protein	F:GO:0017022; C:GO:0016020; C:GO:0016021
TRINITY_DN136_c2_g1_i4	A0A2S3IC67	HS	DS40	-1.52094	4.69789	0.0212715	0.0514335	NAC domain-containing protein	0
TRINITY_DN1531_c0_g1_i2	A0A1E5W6A4	HS	DS40	1.55004	2.60581	0.021618	0.0520887	N-acetyltransferase domain-containing protein	0
TRINITY_DN608_c0_g1_i4	A0A3L6QJ95	HS	DS40	2.15678	1.00668	0.02234	0.0535196	Nuclear transcription factor Y subunit A-8-like	0
TRINITY_DN653_c0_g1_i9	A0A0P0Y9B7	HS	DS40	1.3734	2.9354	0.0221551	0.0531194	Os12g0299600 protein	P:GO:0055114; P:GO:0071454; F:GO:0008802; C:GO:0005777
TRINITY_DN7442_c0_g1_i3	A0A3L6T5V7	HS	DS40	1.11718	4.33014	0.0211171	0.0511192	Peptidase A1 domain-containing protein	0
TRINITY_DN574_c0_g1_i3	A0A1E5UU25	HS	DS40	-3.0328	-0.14912	0.021077	0.0510395	Peroxisomal nicotinamide adenine dinucleotide carrier	0
TRINITY_DN518_c0_g1_i1	A0A3L6R8W4	HS	DS40	1.87244	2.28318	0.0219237	0.0526591	Phosphoinositide phospholipase C (EC 3.1.4.11)	P:GO:0006468; F:GO:0004672; F:GO:0005524
TRINITY_DN518_c0_g1_i3	A0A3L6R8W4	HS	DS40	1.79435	1.93196	0.0210997	0.051084	Phosphoinositide phospholipase C (EC 3.1.4.11)	P:GO:0006468; F:GO:0004672; F:GO:0005524
TRINITY_DN7388_c0_g1_i1	A0A1E5WDX2	HS	DS40	-1.63494	1.66567	0.0228702	0.054577	Plasmodesmata callose-binding protein 3	0
TRINITY_DN21193_c0_g1_i1	A0A2S3HLY7	HS	DS40	1.10972	4.11812	0.02131	0.0515197	PMSR domain-containing protein	C:GO:0005749; C:GO:0016021
TRINITY_DN8168_c0_g1_i2	A0A3L6FRF5	HS	DS40	2.15675	1.41761	0.0218328	0.0525066	Poly(U)-specific endoribonuclease-B	P:GO:0035335; F:GO:0004725; F:GO:0008138
TRINITY_DN37379_c0_g1_i1	A0A0E0AYV8	HS	DS40	1.12025	4.2626	0.0213004	0.0514999	PPIase cyclophilin-type domain-containing protein	0
TRINITY_DN383_c0_g2_i1	A0A2T7EUN6	HS	DS40	-1.0905	5.41675	0.0218423	0.0525143	Proteasome subunit beta (EC 3.4.25.1)	P:GO:0006468; P:GO:0016042; F:GO:0004672; F:GO:0005524; F:GO:0016787
TRINITY_DN1124_c0_g1_i15	A0A446PH70	HS	DS40	2.85864	1.92696	0.0218392	0.0525143	Protein kinase domain-containing protein	0
TRINITY_DN10839_c0_g1_i1	A0A2T8KLM7	HS	DS40	2.31403	-0.0482609	0.0207519	0.0503721	Protein kinase domain-containing protein	0
TRINITY_DN3967_c0_g1_i3	A0A2T7DVK0	HS	DS40	2.17817	3.0498	0.0226757	0.0541962	Protein kinase domain-containing protein	P:GO:0006468; F:GO:0000166; F:GO:0004672; F:GO:0004674; F:GO:0005524
TRINITY_DN2407_c0_g1_i2	A0A446NLQ6	HS	DS40	1.32381	3.6073	0.0223608	0.0535581	Protein kinase domain-containing protein	0
TRINITY_DN219_c0_g1_i14	A0A1D6FAE0	HS	DS40	-1.35643	3.78206	0.0209214	0.0507249	Protein LEO1-like protein	0
TRINITY_DN19882_c0_g1_i1	A0A3L6EFV0	HS	DS40	2.12289	0.513972	0.0219577	0.0527279	Protein NRT1/ PTR FAMILY 3.1	P:GO:0019264; P:GO:0035999; F:GO:0004372; F:GO:0030170
TRINITY_DN29717_c0_g1_i1	A0A1D6EJ34	HS	DS40	1.99081	0.135936	0.0226353	0.0541215	Protein NUCLEAR FUSION DEFECTIVE 4	P:GO:0090502; F:GO:0003676; F:GO:0004523
TRINITY_DN2196_c0_g1_i1	A0A1E5VBK8	HS	DS40	2.76788	2.8643	0.0229093	0.0546561	Protein SCO1-like protein 1, mitochondrial	0
TRINITY_DN7584_c0_g1_i2	A0A3L6RWF2	HS	DS40	3.16491	1.91792	0.0217264	0.0522993	Protein STRUBBELIG-RECEPTOR FAMILY 8-like	0
TRINITY_DN693_c0_g1_i2	A0A2P2LMM5	HS	DS40	-1.3437	4.05019	0.0214408	0.0517586	Protein translation factor SUI1 isogeny	0
TRINITY_DN3501_c0_g1_i1	A0A3L6STG2	HS	DS40	1.36712	3.67648	0.020649	0.0501564	Protein VACUOLELESS1	0
TRINITY_DN15589_c0_g1_i1	A0A1E5UVY5	HS	DS40	1.35587	3.27829	0.0206769	0.0502182	Protein-lysine N-methyltransferase BAE44_0021995 (EC 2.1.1.-)	P:GO:0055085; F:GO:0022857; C:GO:0016021
TRINITY_DN7553_c0_g1_i1	A0A2T7EIB6	HS	DS40	-1.65961	4.38814	0.0230658	0.0549542	Purple acid phosphatase (EC 3.1.3.2)	0
TRINITY_DN9023_c0_g1_i1	A0A3L6R2D6	HS	DS40	1.03139	4.43215	0.0227107	0.054269	Putative 3-beta-hydroxysteroid-Delta(8),Delta(7)-isomerase	P:GO:0016311; F:GO:0003993; F:GO:0046872
TRINITY_DN38605_c0_g1_i1	A0A1E5VCQ1	HS	DS40	1.55384	2.51682	0.022018	0.052837	Putative carboxylesterase 2	0
TRINITY_DN28438_c0_g1_i1	A0A1E5WAI0	HS	DS40	1.74845	1.27368	0.0228436	0.0545318	Putative disease resistance protein	0
TRINITY_DN1124_c0_g1_i4	A0A1E5WKF0	HS	DS40	1.77386	0.461159	0.0227002	0.0542476	Putative leucine-rich repeat receptor-like protein kinase (Fragment)	0
TRINITY_DN7343_c0_g1_i1	A0A3L6QSV9	HS	DS40	2.20047	1.88634	0.0225661	0.0539784	Putative PAP-specific phosphatase, mitochondrial	P:GO:0000160
TRINITY_DN4848_c0_g1_i1	A0A1E5VTM0	HS	DS40	2.19538	2.65214	0.0220174	0.052837	Putative prolyl 4-hydroxylase 4	P:GO:0006807
TRINITY_DN2910_c0_g1_i2	A0A1E5W7Z5	HS	DS40	-1.23101	3.98084	0.0213331	0.0515616	Putative ubiquitin receptor RAD23	0
TRINITY_DN33586_c0_g1_i1	A0A0A9N9I5	HS	DS40	2.2825	1.20681	0.0220464	0.0528945	Response regulatory domain-containing protein	0
TRINITY_DN8329_c0_g1_i1	A0A3L6QWW3	HS	DS40	1.18216	4.32435	0.0220901	0.0529814	Ribokinase (RK) (EC 2.7.1.15)	0
TRINITY_DN2082_c0_g1_i2	A0A3L6QZR8	HS	DS40	-1.11164	5.16299	0.0212696	0.0514335	Ribose-phosphate pyrophosphokinase 3, chloroplastic-like	P:GO:0006278; P:GO:0015074; F:GO:0003676; F:GO:0003964; F:GO:0008270
TRINITY_DN17869_c0_g1_i1	A0A287SRQ9	HS	DS40	1.5662	1.75316	0.020802	0.0504764	RING-type domain-containing protein	0
TRINITY_DN656_c0_g1_i6	A0A3L6PMB8	HS	DS40	-1.19761	3.6653	0.0226923	0.0542323	RING-type domain-containing protein	P:GO:0002098; C:GO:0005737; C:GO:0033588
TRINITY_DN4201_c0_g1_i1	A0A1B6PNV9	HS	DS40	-1.60089	0.593438	0.0211479	0.0511833	RING-type domain-containing protein	P:GO:0022900; P:GO:0045454; F:GO:0004148; F:GO:0009055; F:GO:0050660
TRINITY_DN4100_c0_g1_i2	A0A0E0JEG6	HS	DS40	2.18056	2.73687	0.022781	0.054415	RNA helicase (EC 3.6.4.13)	0
TRINITY_DN21107_c0_g1_i1	A0A287KIL6	HS	DS40	1.20874	4.19075	0.0208318	0.0505349	RNA-dependent RNA polymerase (EC 2.7.7.48)	0
TRINITY_DN6625_c0_g1_i2	A0A194YRK3	HS	DS40	1.30069	3.57378	0.0213326	0.0515616	RRM domain-containing protein	0
TRINITY_DN305_c0_g1_i5	A0A0D3FGL5	HS	DS40	-2.48945	4.16443	0.0208245	0.0505242	RRM domain-containing protein	P:GO:0016042; F:GO:0016787
TRINITY_DN33039_c0_g1_i1	A0A0D9XHK5	HS	DS40	1.78674	1.88389	0.021176	0.0512375	Rx_N domain-containing protein	0
TRINITY_DN2815_c0_g1_i2	A0A1E5V5W8	HS	DS40	-1.17857	4.20051	0.0225702	0.0539818	S5 DRBM domain-containing protein	C:GO:0016021
TRINITY_DN1084_c0_g1_i2	A0A0E0KFV1	HS	DS40	2.19266	0.0494169	0.0227346	0.0543116	Secretory carrier-associated membrane protein (Secretory carrier membrane protein)	F:GO:0003950
TRINITY_DN13822_c0_g1_i1	A0A3L6SLJ5	HS	DS40	1.56669	1.01889	0.0230503	0.0549367	Serine/threonine-protein kinase Aurora-2	P:GO:0006468; P:GO:0030001; P:GO:0055085; F:GO:0004672; F:GO:0005524; F:GO:0046873; C:GO:0016021
TRINITY_DN8763_c0_g1_i1	A0A0A9FTB8	HS	DS40	1.97854	0.993868	0.0215969	0.0520437	SET domain-containing protein	0
TRINITY_DN3815_c0_g1_i2	A0A1D6JDC2	HS	DS40	-1.36423	4.67597	0.0219246	0.0526591	SNARE associated Golgi protein family	P:GO:0016567; P:GO:0031146; F:GO:0004842; C:GO:0019005
TRINITY_DN4337_c0_g1_i1	A0A1D6LHK3	HS	DS40	1.58974	4.3124	0.0222263	0.0532726	Soluble inorganic pyrophosphatase 4	F:GO:0005524; F:GO:0016787
TRINITY_DN19806_c0_g1_i1	A0A368S250	HS	DS40	1.78047	0.582443	0.0215013	0.0518837	Str_synth domain-containing protein	P:GO:0016310; F:GO:0016301; F:GO:0016773
TRINITY_DN4254_c0_g1_i2	A0A2T7EM21	HS	DS40	-1.63864	1.63625	0.0214237	0.0517349	SurE domain-containing protein	F:GO:0003824; F:GO:0050662
TRINITY_DN4075_c0_g1_i2	A0A3L6R7V2	HS	DS40	-1.02001	4.85913	0.0216819	0.0522167	SWR1-complex protein 4-like	F:GO:0043531
TRINITY_DN26744_c0_g1_i1	A0A0A9N4B7	HS	DS40	-1.51321	3.32454	0.0218985	0.0526141	TauD domain-containing protein	P:GO:0032259; F:GO:0008168
TRINITY_DN22946_c0_g1_i1	A0A2T7E966	HS	DS40	-1.03059	5.06338	0.0224937	0.0538299	Thioredoxin domain-containing protein	P:GO:0000724; P:GO:0006281
TRINITY_DN525_c0_g1_i7	A0A0A9AZF1	HS	DS40	2.58708	3.50911	0.0230581	0.0549444	Tify domain-containing protein	0
TRINITY_DN18663_c0_g1_i1	A0A1D6L4H1	HS	DS40	-1.93714	0.788646	0.021596	0.0520437	Tousled-like kinase 1	P:GO:0001732; F:GO:0003743; C:GO:0005852; C:GO:0016282; C:GO:0033290
TRINITY_DN4105_c0_g1_i1	A0A3L6TGL7	HS	DS40	-1.42678	6.37577	0.0229126	0.0546561	TPR_REGION domain-containing protein	P:GO:0010951; F:GO:0004869
TRINITY_DN3705_c0_g1_i3	A0A2T7E8R1	HS	DS40	1.78327	2.55983	0.0230664	0.0549542	TPT domain-containing protein	0
TRINITY_DN10730_c0_g1_i1	A0A1W0W474	HS	DS40	1.38234	2.94303	0.0210691	0.0510238	TPT domain-containing protein	0
TRINITY_DN22901_c0_g1_i1	A0A3L6SIV3	HS	DS40	-1.54821	0.993231	0.0225467	0.0539446	Transcription factor APG-like isoform X1	P:GO:0006412; F:GO:0003735; C:GO:0005840
TRINITY_DN17462_c0_g1_i1	A0A317Y384	HS	DS40	-1.50893	2.12596	0.0207256	0.0503151	Transcription factor bHLH47	0
TRINITY_DN1682_c0_g1_i3	A0A1N7TB58	HS	DS40	-1.16381	5.92332	0.0219057	0.0526277	Transcription factor DREB2.3	0
TRINITY_DN5293_c0_g2_i1	A0A2S3GPY6	HS	DS40	1.02201	4.62051	0.0207815	0.0504301	Transmembrane 9 superfamily member	0
TRINITY_DN1108_c0_g1_i5	A0A386CB17	HS	DS40	1.85047	1.02077	0.0229996	0.0548305	Transposase	0
TRINITY_DN32288_c0_g1_i1	A0A2S3H4E9	HS	DS40	1.77636	1.39207	0.0213915	0.0516817	t-SNARE coiled-coil homology domain-containing protein	F:GO:0003677
TRINITY_DN1371_c0_g1_i1	A0A368PGE8	HS	DS40	1.57972	2.42706	0.0222597	0.0533452	Tudor domain-containing protein	C:GO:0016021
TRINITY_DN5066_c0_g1_i2	A0A2S3HL74	HS	DS40	1.46749	3.5517	0.0207244	0.0503151	Ubiquitin carboxyl-terminal hydrolase (EC 3.4.19.12)	0
TRINITY_DN8110_c0_g1_i2	A0A0E0N8Z8	HS	DS40	-1.37215	3.15778	0.0223205	0.0534766	UBIQUITIN_CONJUGAT_2 domain-containing protein	0
TRINITY_DN332_c0_g1_i5	A0A0E0CXZ9	HS	DS40	-2.30885	2.37563	0.021698	0.0522415	Ubiquitin-like domain-containing protein	0
TRINITY_DN447_c0_g1_i3	A0A0A9P6Q4	HS	DS40	-1.04513	5.98357	0.0230882	0.0549976	UDP-N-acetylglucosamine transferase subunit alg13	P:GO:0034220; F:GO:0005216; C:GO:0016021

## Sheet: 40RWC Roots
tl_orfId	uniprotId	sampleA	sampleB	logFC	logCPM	PValue	FDR	Description	GOiD
TRINITY_DN2889_c0_g1_i3	A0A0A9VRI6	HR	DR40	-1.18998	4.59127	0.0191007	0.0510426	1,2-dihydroxy-3-keto-5-methylthiopentene dioxygenase (EC 1.13.11.54) (Acireductone dioxygenase (Fe(2+)-requiring)) (ARD) (Fe-ARD)	F:GO:0003677
TRINITY_DN28822_c0_g1_i1	A0A3L6F4Z5	HR	DR40	1.54975	1.25855	0.0202655	0.0535729	2'-deoxymugineic-acid 2'-dioxygenase	C:GO:0016020; C:GO:0016021
TRINITY_DN20467_c0_g1_i1	A0A199UEC2	HR	DR40	-1.7748	0.488555	0.0190291	0.0508942	40S ribosomal protein S27	P:GO:0006412; F:GO:0003729; F:GO:0003735; C:GO:0005840; C:GO:0009570; C:GO:0009579
TRINITY_DN21105_c0_g1_i1	A0A1D1ZKF7	HR	DR40	3.43145	-0.525865	0.0209112	0.0549832	40S ribosomal protein S6	0
TRINITY_DN420_c0_g1_i2	A0A1E5V3B9	HR	DR40	-1.07936	5.22012	0.0206979	0.0545053	40S ribosomal protein SA	0
TRINITY_DN33460_c0_g1_i1	A0A3L6TN75	HR	DR40	-1.05362	5.22315	0.0191376	0.0511238	60S ribosomal export protein NMD3	0
TRINITY_DN34268_c0_g1_i1	A0A2T7E5R8	HR	DR40	1.5164	4.42628	0.0186791	0.0501166	Aa_trans domain-containing protein	P:GO:0000226; P:GO:0000902; P:GO:0007023; F:GO:0015631; C:GO:0005737
TRINITY_DN32787_c0_g1_i1	A0A0Q3H883	HR	DR40	1.75329	0.812331	0.0198913	0.0527503	AAA domain-containing protein	0
TRINITY_DN26542_c0_g1_i1	A0A1B6P9B8	HR	DR40	2.14242	0.305215	0.0187752	0.0503366	AAI domain-containing protein	0
TRINITY_DN13143_c0_g1_i1	A0A0A9NVX6	HR	DR40	-1.50403	1.773	0.0190733	0.0509896	AB hydrolase-1 domain-containing protein	0
TRINITY_DN27412_c0_g1_i1	A0A3L6RMY5	HR	DR40	-1.03845	6.37866	0.0207762	0.0546938	Acetolactate synthase (EC 2.2.1.6)	C:GO:0016021
TRINITY_DN515_c1_g1_i1	A0A1Z5R1K8	HR	DR40	-1.05135	6.65243	0.0204035	0.053882	AIG1-type G domain-containing protein	P:GO:0006012; F:GO:0003978
TRINITY_DN5007_c0_g1_i1	A0A1D6G2H2	HR	DR40	1.6827	2.03442	0.0191006	0.0510426	Alpha/beta-Hydrolases superfamily protein	0
TRINITY_DN1566_c0_g1_i1	A0A2T7DRW6	HR	DR40	1.79453	4.06584	0.0196045	0.0521175	Aminotran_1_2 domain-containing protein	0
TRINITY_DN1160_c0_g1_i3	A0A1D6P129	HR	DR40	2.36114	-0.0144354	0.0194839	0.0518471	Arogenate dehydrogenase 1 chloroplastic	F:GO:0008270
TRINITY_DN9061_c0_g1_i1	A0A3L6SG72	HR	DR40	1.63943	3.52961	0.0198929	0.0527509	ASC1-like protein 3	0
TRINITY_DN1521_c0_g1_i2	A0A1B6Q670	HR	DR40	-1.13863	5.48848	0.0206441	0.0543881	Aspartate aminotransferase (EC 2.6.1.1)	0
TRINITY_DN38467_c0_g1_i1	A0A2T7F296	HR	DR40	1.22145	4.6439	0.0203597	0.0537767	Auxin response factor	0
TRINITY_DN3010_c0_g1_i2	A0A1E5W0X7	HR	DR40	2.50565	3.44825	0.0195837	0.0520722	Beta-galactosidase 5	P:GO:0048193; C:GO:0030008
TRINITY_DN41088_c0_g1_i1	A0A2S3HQJ8	HR	DR40	-1.60444	1.59273	0.0190404	0.0509184	C2 domain-containing protein	0
TRINITY_DN8883_c0_g1_i2	A0A426YWQ4	HR	DR40	-1.54455	3.06836	0.0200262	0.0530359	C2H2-type domain-containing protein	P:GO:0015979
TRINITY_DN22637_c0_g1_i2	A0A0A9FRG1	HR	DR40	-1.55512	4.55909	0.0191205	0.0510887	Chloride channel protein	P:GO:0006355; F:GO:0003677; F:GO:0003700; C:GO:0005634
TRINITY_DN33639_c0_g1_i1	A0A2S3HE32	HR	DR40	2.11865	-0.144421	0.018831	0.0504598	CN hydrolase domain-containing protein	P:GO:0006370; P:GO:0106005; F:GO:0003723; F:GO:0004482
TRINITY_DN434_c0_g2_i1	A0A0A8Y5P4	HR	DR40	-1.3459	5.69823	0.0189176	0.0506621	CRAL-TRIO domain-containing protein	0
TRINITY_DN7160_c0_g1_i1	A0A1E5VBE7	HR	DR40	-1.03351	4.82664	0.0193573	0.051584	CUE domain-containing protein	P:GO:0006355; F:GO:0140110; C:GO:0009536
TRINITY_DN3230_c0_g1_i12	A0A317Y6Y4	HR	DR40	-1.74307	2.17729	0.0208449	0.0548397	DEAD-box ATP-dependent RNA helicase 9	0
TRINITY_DN4732_c0_g1_i2	A0A0A9IAP0	HR	DR40	1.40367	2.15893	0.02082	0.0547881	Decarboxylase family protein	C:GO:0016021
TRINITY_DN2757_c0_g1_i1	A0A1B6PC38	HR	DR40	2.56196	0.957323	0.0190768	0.0509919	Diacylglycerol kinase (DAG kinase) (EC 2.7.1.107)	P:GO:0001732; F:GO:0003743; F:GO:0031369; C:GO:0005852; C:GO:0016282; C:GO:0033290
TRINITY_DN538_c0_g1_i1	A0A1D6N9M6	HR	DR40	2.79363	2.92756	0.0193876	0.0516478	Disease resistance gene analog PIC21	C:GO:0016021
TRINITY_DN21877_c0_g1_i1	A0A2T7CN22	HR	DR40	1.73801	1.81352	0.0195286	0.051946	DNA helicase (EC 3.6.4.12)	F:GO:0016757; C:GO:0016021
TRINITY_DN230_c0_g1_i21	A0A1D6HEA0	HR	DR40	1.74884	1.72065	0.0196686	0.0522539	Dual specificity phosphatase domain protein	0
TRINITY_DN1899_c0_g1_i1	A0A3L6QLI6	HR	DR40	1.13201	4.44091	0.0192633	0.0513735	DUF4057 domain-containing protein	P:GO:0009987
TRINITY_DN1227_c0_g1_i2	A0A368RBA3	HR	DR40	1.85913	1.96499	0.0204141	0.0538996	Dynein light chain	0
TRINITY_DN33369_c0_g1_i1	A0A368QPN5	HR	DR40	-1.50649	0.985293	0.0189796	0.0507983	DYW_deaminase domain-containing protein	0
TRINITY_DN3021_c0_g1_i3	A0A2S3HVL7	HR	DR40	1.28175	3.95485	0.0190238	0.0508924	Epimerase domain-containing protein	P:GO:0005975; F:GO:0016857
TRINITY_DN35967_c1_g1_i1	A0A317Y3M1	HR	DR40	-1.53722	0.438383	0.0186797	0.0501166	ETHYLENE INSENSITIVE 3-like 3 protein	0
TRINITY_DN12593_c0_g1_i1	A0A1E5VRR1	HR	DR40	-1.49404	1.25887	0.0197671	0.0524851	Exonuclease 1	0
TRINITY_DN21262_c0_g1_i1	A0A0A9DR66	HR	DR40	1.44794	1.90626	0.0206265	0.0543521	FAD-binding FR-type domain-containing protein	0
TRINITY_DN19709_c0_g1_i1	A0A1E5VFJ2	HR	DR40	-1.88811	0.26643	0.0205318	0.0541546	F-box domain-containing protein	C:GO:0016021
TRINITY_DN4961_c0_g1_i1	A0A0E0P2P9	HR	DR40	-1.97226	6.92151	0.0203176	0.0536849	F-box domain-containing protein	0
TRINITY_DN3326_c0_g1_i1	A0A1E5V1B9	HR	DR40	-1.18191	7.28079	0.0193299	0.051527	F-box protein SKIP14	F:GO:0005509; F:GO:0043022; C:GO:0016021
TRINITY_DN16093_c0_g1_i1	A0A368S077	HR	DR40	1.64901	1.39035	0.020472	0.054029	Fe2OG dioxygenase domain-containing protein	0
TRINITY_DN3926_c0_g1_i1	A0A3L6RHP3	HR	DR40	-1.02558	6.78294	0.0193695	0.0516131	Ferrochelatase (EC 4.99.1.1)	P:GO:0055114; F:GO:0016491
TRINITY_DN17473_c0_g1_i1	A0A0D9V407	HR	DR40	1.99576	0.902159	0.0207372	0.0545982	FKS1_dom1 domain-containing protein	F:GO:0005509
TRINITY_DN534_c0_g1_i4	A0A0A9IR85	HR	DR40	2.45095	1.37945	0.019881	0.0527365	FTCD_N domain-containing protein	P:GO:0016925; F:GO:0031386; F:GO:0044389
TRINITY_DN18296_c0_g1_i1	A0A2T7CU03	HR	DR40	-1.45952	2.21217	0.0200426	0.0530689	GH10 domain-containing protein	0
TRINITY_DN1550_c0_g1_i1	A0A0A9HJ10	HR	DR40	1.61483	4.34488	0.0209115	0.0549832	Glutamine amidotransferase type-1 domain-containing protein	0
TRINITY_DN5544_c0_g1_i4	A0A2S3HAU9	HR	DR40	-1.92523	3.82101	0.0189654	0.0507702	Glycerol-3-phosphate dehydrogenase [NAD(+)] (EC 1.1.1.8)	P:GO:0006260; P:GO:0006310; P:GO:0051103; P:GO:0071897; F:GO:0003677; F:GO:0003910; F:GO:0005524
TRINITY_DN7618_c0_g1_i1	A0A2S3HAD9	HR	DR40	1.05771	5.03507	0.0200745	0.0531295	Glyco_transf_20 domain-containing protein	F:GO:0030246
TRINITY_DN28748_c0_g1_i1	A0A3L6RPC4	HR	DR40	-1.41711	3.34324	0.0204436	0.0539706	Heat stress transcription factor A-3-like	P:GO:0006281; F:GO:0003676; F:GO:0005524
TRINITY_DN7945_c0_g1_i2	A0A1E5VP74	HR	DR40	1.16792	6.92585	0.0198914	0.0527503	Heat stress transcription factor B-1	0
TRINITY_DN4865_c1_g1_i4	A0A287G8I7	HR	DR40	1.69153	2.1888	0.018651	0.0500527	Histone deacetylase	P:GO:0005977; F:GO:0004134; F:GO:2001070
TRINITY_DN803_c1_g1_i10	A0A1B6PAZ8	HR	DR40	2.24244	4.0298	0.0204772	0.0540385	Histone-lysine N-methyltransferase (EC 2.1.1.43)	C:GO:0016021
TRINITY_DN12016_c0_g1_i1	A0A3L6G5G4	HR	DR40	1.69326	1.35962	0.0200509	0.053084	Indolin-2-one monooxygenase	P:GO:0016192; C:GO:0016021
TRINITY_DN1425_c0_g1_i3	A0A0A9E1Q3	HR	DR40	1.97092	1.71929	0.0192023	0.0512541	Inositol-tetrakisphosphate 1-kinase (EC 2.7.1.134)	P:GO:0006470; F:GO:0004722; F:GO:0046872
TRINITY_DN34746_c0_g1_i1	A0A3L6ST08	HR	DR40	-1.53264	1.80635	0.0197747	0.052502	Integrase catalytic domain-containing protein	0
TRINITY_DN2799_c0_g1_i4	A0A2T7EYV9	HR	DR40	-1.265	3.48789	0.0200392	0.0530635	J domain-containing protein	F:GO:0016874
TRINITY_DN26759_c0_g1_i1	A0A0A9CLA1	HR	DR40	-1.39289	3.30348	0.0187019	0.0501729	JmjC domain-containing protein	0
TRINITY_DN5140_c0_g1_i1	A0A368RKS5	HR	DR40	1.41298	2.91	0.0204633	0.0540157	KH domain-containing protein	P:GO:0006355; F:GO:0003677
TRINITY_DN12352_c0_g1_i2	A0A0A9CLZ8	HR	DR40	-1.96542	3.12962	0.0193971	0.0516699	Lipoxygenase (EC 1.13.11.-)	P:GO:0006465; F:GO:0008233; C:GO:0005787; C:GO:0016021
TRINITY_DN3995_c0_g1_i1	A0A3B5Y4Y4	HR	DR40	-1.01492	7.0524	0.0194445	0.0517691	MATH domain-containing protein	0
TRINITY_DN6096_c0_g1_i3	A0A2T7E0F6	HR	DR40	-1.2015	4.30808	0.0192106	0.0512695	Matrin-type domain-containing protein	P:GO:0032259; F:GO:0008168; C:GO:0016021
TRINITY_DN460_c0_g1_i8	A0A1B6Q9V2	HR	DR40	1.4465	4.19333	0.0198425	0.0526558	Methyltransferase (EC 2.1.1.-)	P:GO:0006656; P:GO:0032259; F:GO:0000234; C:GO:0016021
TRINITY_DN3963_c0_g1_i2	A0A3L6QRY5	HR	DR40	2.62981	1.63406	0.0198691	0.0527083	Methyltransferase-like protein 13	0
TRINITY_DN6509_c0_g1_i1	A0A2S3GZJ5	HR	DR40	-1.86187	2.41335	0.0196677	0.0522539	MFS domain-containing protein	0
TRINITY_DN8050_c0_g1_i2	A0A2S3GQF4	HR	DR40	1.99425	1.29113	0.019624	0.0521624	MLO-like protein	C:GO:0016021
TRINITY_DN22007_c0_g1_i1	A0A1B6Q7I1	HR	DR40	1.85189	0.418676	0.0190454	0.050928	Myb_DNA-bind_3 domain-containing protein	0
TRINITY_DN16755_c1_g1_i1	A0A270R6T2	HR	DR40	-1.25069	3.8769	0.0191694	0.0511846	Myb_DNA-bind_3 domain-containing protein (Fragment)	P:GO:0090501; F:GO:0003723; F:GO:0004540
TRINITY_DN2068_c0_g1_i5	A0A2T7BZ21	HR	DR40	-1.22451	4.16074	0.0197419	0.0524283	NEDD8-activating enzyme E1 regulatory subunit	F:GO:0016747
TRINITY_DN33829_c0_g1_i1	A0A1E5W9C8	HR	DR40	1.68543	1.35283	0.0192901	0.0514381	NHL repeat-containing protein 2	P:GO:0006000; P:GO:0006003; P:GO:0046835; F:GO:0003873; F:GO:0005524; F:GO:2001070
TRINITY_DN2633_c0_g1_i1	A0A3L6RW99	HR	DR40	1.27554	4.2038	0.0200694	0.0531249	Nuclear poly(A) polymerase 4-like	P:GO:0044237; P:GO:0055114; F:GO:0005506; F:GO:0051537
TRINITY_DN8583_c0_g1_i2	A0A0D9X011	HR	DR40	1.53876	2.21208	0.0191933	0.05124	Nudix hydrolase domain-containing protein	C:GO:0009507
TRINITY_DN24435_c0_g1_i1	A0A0P0VDW6	HR	DR40	-1.7332	2.59926	0.0194094	0.0516958	Os02g0106966 protein	F:GO:0016788
TRINITY_DN5940_c0_g1_i1	A0A0A9AKI4	HR	DR40	1.78833	2.15995	0.0199109	0.0527918	PBPe domain-containing protein	P:GO:0006355; F:GO:0003677; F:GO:0003700; F:GO:0043565; C:GO:0005634
TRINITY_DN13943_c0_g1_i1	A0A1E5V4K9	HR	DR40	-1.66763	0.358603	0.0192534	0.0513512	Pentatricopeptide repeat-containing protein	P:GO:0018401; P:GO:0055114; F:GO:0004656; F:GO:0005506; F:GO:0031418; C:GO:0000137
TRINITY_DN11916_c0_g1_i1	A0A2S3IUY4	HR	DR40	-1.45423	2.19566	0.0186528	0.0500543	Peptidase S59 domain-containing protein	0
TRINITY_DN25587_c0_g1_i1	A0A2K1IA25	HR	DR40	-1.95955	0.221483	0.020171	0.0533504	Peptide-methionine (R)-S-oxide reductase (EC 1.8.4.12)	0
TRINITY_DN10644_c0_g1_i1	A0A0A9DNI9	HR	DR40	1.55616	1.31468	0.0191525	0.0511511	Peroxidase (EC 1.11.1.7)	0
TRINITY_DN574_c0_g1_i19	A0A1E5UU25	HR	DR40	3.52515	2.73903	0.0198557	0.0526793	Peroxisomal nicotinamide adenine dinucleotide carrier	0
TRINITY_DN574_c0_g1_i24	A0A1E5UU25	HR	DR40	2.43709	1.27839	0.0206155	0.0543302	Peroxisomal nicotinamide adenine dinucleotide carrier	P:GO:0006468; F:GO:0004672; F:GO:0005524; C:GO:0016021
TRINITY_DN1815_c0_g1_i6	A0A446Q7C0	HR	DR40	2.1607	0.951909	0.0193535	0.0515771	PHD domain-containing protein	P:GO:0005986; P:GO:0006000; P:GO:0006002; P:GO:0006094; P:GO:0016311; P:GO:0030388; F:GO:0042132; C:GO:0005829
TRINITY_DN767_c0_g1_i2	A0A3L6E3K1	HR	DR40	1.95575	-0.00501431	0.0200828	0.0531481	Phosphopantetheine adenylyltransferase 1	F:GO:0043531
TRINITY_DN28407_c0_g1_i1	A0A2T7DGF6	HR	DR40	-1.54121	0.897011	0.0194233	0.0517284	PNPLA domain-containing protein	P:GO:0006508; F:GO:0008234
TRINITY_DN16403_c0_g1_i1	A0A2S3I149	HR	DR40	1.42363	2.58308	0.020518	0.0541286	POLAc domain-containing protein	F:GO:0008270
TRINITY_DN6418_c0_g1_i1	A0A3L6SCN6	HR	DR40	-1.70315	2.54554	0.0186365	0.0500169	Poly [ADP-ribose] polymerase (PARP) (EC 2.4.2.-)	P:GO:0006913; F:GO:0017056
TRINITY_DN5582_c0_g1_i1	A0A287IKQ2	HR	DR40	1.16654	6.64662	0.0187478	0.0502696	PPM-type phosphatase domain-containing protein	P:GO:0006351; P:GO:1903507; F:GO:0003714; C:GO:0005829
TRINITY_DN31964_c0_g1_i1	A0A368QG55	HR	DR40	-1.07054	4.54486	0.0197308	0.0524034	Proline iminopeptidase (EC 3.4.11.5)	0
TRINITY_DN8356_c0_g1_i1	A0A3L6TD91	HR	DR40	2.08892	0.0778196	0.0194003	0.0516748	Protein C2-DOMAIN ABA-RELATED 5-like	P:GO:0008654; F:GO:0016780; C:GO:0016020
TRINITY_DN6112_c0_g1_i1	A0A0A9FVL5	HR	DR40	1.59141	4.01854	0.0190477	0.0509308	Protein DETOXIFICATION (Multidrug and toxic compound extrusion protein)	0
TRINITY_DN5697_c0_g1_i1	A0A0A8XQ17	HR	DR40	2.75179	1.00396	0.020678	0.0544598	Protein kinase domain-containing protein	0
TRINITY_DN33376_c0_g1_i2	A0A0E0D1Z5	HR	DR40	2.22577	0.632128	0.019209	0.0512686	Protein kinase domain-containing protein	F:GO:0003723; F:GO:0004386; F:GO:0005524; F:GO:0008270
TRINITY_DN2024_c0_g1_i8	A0A368PG44	HR	DR40	2.17314	2.91805	0.0191386	0.0511238	Protein kinase domain-containing protein	0
TRINITY_DN40736_c0_g1_i1	A0A368PIH9	HR	DR40	1.58352	1.05179	0.0191742	0.0511923	Protein kinase domain-containing protein	P:GO:0055114; F:GO:0005507; F:GO:0016491; C:GO:0005576
TRINITY_DN413_c0_g2_i4	A0A0D9VB01	HR	DR40	1.13127	5.89308	0.0189377	0.050706	Protein kinase domain-containing protein	0
TRINITY_DN1408_c0_g1_i1	A0A368SAV4	HR	DR40	-2.334	4.56051	0.0196238	0.0521624	Protein kinase domain-containing protein	C:GO:0016021
TRINITY_DN34203_c0_g1_i1	A0A3L6EDE4	HR	DR40	2.5788	-0.116979	0.0199804	0.0529419	Protein NRT1/ PTR FAMILY 4.6	P:GO:0006508; F:GO:0004222; C:GO:0008180
TRINITY_DN1883_c0_g1_i4	A0A3L6TE83	HR	DR40	2.18906	2.23755	0.0196427	0.0522054	Protein NRT1/ PTR FAMILY 8.3-like	F:GO:0003676; F:GO:0003723
TRINITY_DN32203_c0_g1_i1	A0A3L6SX75	HR	DR40	1.34859	7.89807	0.0190748	0.0509898	Protein translation factor SUI1	0
TRINITY_DN9276_c0_g1_i1	A0A368S3S4	HR	DR40	-1.52549	2.9997	0.0203144	0.0536814	Purple acid phosphatase (EC 3.1.3.2)	P:GO:0006412
TRINITY_DN306_c0_g1_i1	A0A3L6T9T3	HR	DR40	-1.00625	6.65972	0.0198196	0.0526041	Putative AMP deaminase	P:GO:0010584; C:GO:0016021
TRINITY_DN290_c0_g1_i7	A0A3L6SHU6	HR	DR40	2.51825	1.30429	0.0191952	0.0512418	Putative glutathione S-transferase GSTF1 isoform X1	0
TRINITY_DN1049_c0_g1_i2	A0A1D6FS93	HR	DR40	-1.28624	3.75421	0.0189618	0.0507639	Putative methyltransferase PMT23	0
TRINITY_DN21051_c0_g1_i1	A0A0A8YZY1	HR	DR40	-1.0059	5.0752	0.0201427	0.0532844	RBR-type E3 ubiquitin transferase (EC 2.3.2.31)	0
TRINITY_DN9463_c0_g1_i3	A0A2S3I1K5	HR	DR40	1.3926	3.41127	0.0199712	0.052921	Reticulon-like protein	0
TRINITY_DN23272_c0_g1_i1	A0A453B566	HR	DR40	2.21705	-0.369358	0.0206074	0.0543124	Reverse transcriptase domain-containing protein	0
TRINITY_DN6759_c0_g1_i1	A0A3L6QMB8	HR	DR40	2.42467	-0.186171	0.0200175	0.0530197	RING-type domain-containing protein	P:GO:0032012; F:GO:0005086
TRINITY_DN4593_c0_g1_i1	A0A2T7DC88	HR	DR40	2.24756	2.1671	0.0205437	0.0541827	RING-type domain-containing protein	0
TRINITY_DN24516_c0_g1_i1	A0A0A8XTM1	HR	DR40	2.05834	0.0235191	0.0199918	0.0529687	RING-type domain-containing protein	0
TRINITY_DN1074_c0_g1_i3	A0A2T7EWG8	HR	DR40	1.06416	5.11327	0.0198429	0.0526558	RING-type domain-containing protein	0
TRINITY_DN7814_c0_g1_i2	A0A2S3HMU8	HR	DR40	-1.47765	2.44126	0.0202781	0.0535959	RING-type domain-containing protein	P:GO:0015074; F:GO:0003676
TRINITY_DN7798_c0_g1_i1	A0A0E0PV60	HR	DR40	-1.30359	3.12349	0.0191355	0.0511221	RRM domain-containing protein	0
TRINITY_DN29831_c0_g1_i1	A0A2T7CYP2	HR	DR40	-1.55668	1.00573	0.0204235	0.0539211	RWP-RK domain-containing protein	0
TRINITY_DN2093_c0_g1_i2	A0A2T8KSJ7	HR	DR40	1.37549	3.64797	0.019515	0.0519165	S-acyltransferase (EC 2.3.1.225) (Palmitoyltransferase)	P:GO:0007076; P:GO:0051301
TRINITY_DN934_c0_g1_i3	A0A2T7CNH5	HR	DR40	-1.10808	4.82645	0.0190255	0.0508924	Serine hydroxymethyltransferase (EC 2.1.2.1)	P:GO:0006511; P:GO:0016567; F:GO:0004842; F:GO:0005524; C:GO:0005829
TRINITY_DN394_c0_g1_i1	A0A1D6PN12	HR	DR40	1.48834	3.83311	0.0194986	0.0518796	Serine/arginine-rich SC35-like splicing factor SCL30	0
TRINITY_DN20221_c0_g1_i1	A0A1E5WIM0	HR	DR40	-1.35608	5.80314	0.0193521	0.0515766	Serine/threonine-protein kinase SAPK1	0
TRINITY_DN32743_c0_g1_i1	A0A0A9V0Z1	HR	DR40	1.62353	1.37061	0.0195851	0.0520725	SH2 domain-containing protein	0
TRINITY_DN2290_c0_g1_i5	A0A3L6SBV1	HR	DR40	-1.08859	6.01378	0.0189214	0.0506688	SWI/SNF complex subunit SWI3D isoform X3	0
TRINITY_DN2837_c1_g1_i1	A0A453FDW9	HR	DR40	-1.25953	3.96379	0.0203381	0.0537335	SWIM-type domain-containing protein	P:GO:0000413; F:GO:0003755
TRINITY_DN23182_c0_g1_i1	A0A1D6GI96	HR	DR40	-1.50777	0.562311	0.02082	0.0547881	Thioredoxin superfamily protein	0
TRINITY_DN8640_c0_g1_i1	A0A2T7E6G5	HR	DR40	1.52503	1.82475	0.0193154	0.0514922	TPT domain-containing protein	0
TRINITY_DN41870_c0_g1_i1	A0A1N7TB59	HR	DR40	1.26149	4.24473	0.0192162	0.0512811	Transcription factor DREB1.2	0
TRINITY_DN32151_c0_g1_i1	A0A1D6E1H2	HR	DR40	1.03457	5.06589	0.0195717	0.0520437	Transducin family protein / WD-40 repeat family protein	0
TRINITY_DN7522_c0_g1_i1	A0A0A9JIB9	HR	DR40	1.49187	2.49593	0.0191547	0.0511536	Transpos_assoc domain-containing protein	P:GO:0055114; P:GO:0098869; F:GO:0004601; F:GO:0005509; F:GO:0050664; C:GO:0016021
TRINITY_DN3656_c0_g1_i4	A0A368Q5G2	HR	DR40	2.0827	0.427831	0.0204513	0.0539874	Trehalose 6-phosphate phosphatase (EC 3.1.3.12)	0	UP
TRINITY_DN3506_c0_g1_i3	A0A2S3GS92	HR	DR40	1.25984	6.04542	0.0188188	0.0504305	Trehalose 6-phosphate phosphatase (EC 3.1.3.12)	0	UP
TRINITY_DN10197_c0_g1_i1	A0A0A9D6G9	HR	DR40	-2.02323	0.423175	0.019236	0.0513173	t-SNARE coiled-coil homology domain-containing protein	P:GO:0051016; F:GO:0003779; C:GO:0008290
TRINITY_DN1080_c0_g1_i9	A0A2T7C2F8	HR	DR40	-1.22548	4.04008	0.0189967	0.0508275	TTF-type domain-containing protein	0
TRINITY_DN832_c0_g1_i6	A0A287NPH0	HR	DR40	1.0674	5.32248	0.0192022	0.0512541	U2 snRNP auxiliary factor large subunit	P:GO:0000160; P:GO:0006355; P:GO:0009584; P:GO:0009585; P:GO:0017006; P:GO:0018298; P:GO:0023014; F:GO:0000155; F:GO:0009881; F:GO:0042803
TRINITY_DN27634_c0_g1_i1	A0A2Z5FI51	HR	DR40	3.35857	-0.593111	0.020664	0.0544334	Ubiquinol oxidase (EC 1.10.3.11)	P:GO:0016310; F:GO:0005524; F:GO:0016301
TRINITY_DN32000_c0_g1_i1	A0A1D6GF33	HR	DR40	-1.1603	4.13917	0.0201011	0.0531897	Ubiquitin carboxyl-terminal hydrolase family protein	0
TRINITY_DN21645_c0_g1_i1	A0A1D6ND93	HR	DR40	2.34159	0.02136	0.0194685	0.0518163	Ubiquitin-like-specific protease 1D	P:GO:0006396; P:GO:0090502; F:GO:0004525
TRINITY_DN199_c0_g1_i6	A0A3L6FJS0	HR	DR40	1.32122	4.51337	0.0195604	0.0520203	Ultraviolet-B receptor UVR8	F:GO:0016740
TRINITY_DN199_c0_g1_i3	A0A3L6FJS0	HR	DR40	-1.46371	2.89922	0.0194392	0.0517583	Ultraviolet-B receptor UVR8	C:GO:0016021
TRINITY_DN478_c0_g1_i5	A0A446P200	HR	DR40	3.52788	-0.498238	0.0204059	0.0538849	Uncharacterized protein	0

## Sheet: 10RWC Shoots
tl_orfId	uniprotId	sampleA	sampleB	logFC	logCPM	PValue	FDR	Description	GOiD
TRINITY_DN15801_c0_g1_i1	A0A1E5VCQ4	HS	DS10	-1.89818	3.17566	0.0258419	0.050468	3-hydroxy-3-methylglutaryl coenzyme A reductase (HMG-CoA reductase) (EC 1.1.1.34)	0
TRINITY_DN28409_c0_g1_i1	A0A0A9SBG8	HS	DS10	1.63178	0.227691	0.0265113	0.0515482	53EXOc domain-containing protein	0
TRINITY_DN1553_c1_g1_i3	A0A2S3GU96	HS	DS10	-1.06671	6.21927	0.0259877	0.0507031	Aa_trans domain-containing protein	C:GO:0016020; C:GO:0016021
TRINITY_DN7671_c0_g1_i1	A0A0E0F715	HS	DS10	-1.13109	6.21511	0.0260775	0.0508314	AAA domain-containing protein	C:GO:0016021
TRINITY_DN7353_c0_g1_i1	A0A0A9CUL4	HS	DS10	2.31994	1.26003	0.0271942	0.0526674	AB hydrolase-1 domain-containing protein	P:GO:0006468; F:GO:0004672; F:GO:0005524; C:GO:0016021
TRINITY_DN27894_c0_g1_i1	A0A1E5UVE5	HS	DS10	1.05014	3.86393	0.0283461	0.0545391	Acyl-CoA-binding domain-containing protein 1	0
TRINITY_DN224_c0_g1_i3	A0A2T7ECY5	HS	DS10	1.42071	4.03288	0.0258223	0.0504354	Aldo_ket_red domain-containing protein	0
TRINITY_DN4903_c0_g1_i1	A0A0A9HZN7	HS	DS10	-1.12526	3.85076	0.0264453	0.0514365	Alpha-amylase (EC 3.2.1.1)	P:GO:0046856; F:GO:0016787
TRINITY_DN29204_c0_g1_i1	A0A1D6QHI6	HS	DS10	-1.49904	3.42136	0.0270208	0.0523798	AMP-binding protein	0
TRINITY_DN10621_c0_g1_i1	A0A2T7DIA0	HS	DS10	-1.22576	4.01338	0.0270066	0.0523636	ATP synthase subunit beta (EC 7.1.2.2)	P:GO:0006355; F:GO:0003700
TRINITY_DN6705_c0_g1_i1	A0A2T7C6Z4	HS	DS10	1.41557	3.23362	0.0261329	0.0509145	ATP-dependent 6-phosphofructokinase (ATP-PFK) (Phosphofructokinase) (EC 2.7.1.11) (Phosphohexokinase)	0
TRINITY_DN7771_c0_g1_i1	A0A3L6S1E9	HS	DS10	-2.20146	5.15473	0.0280243	0.0540272	Auxin response factor	P:GO:0055114; F:GO:0016491
TRINITY_DN3397_c0_g1_i5	A0A2T7F6X8	HS	DS10	2.00688	1.30548	0.0286198	0.0550184	BAR domain-containing protein	0
TRINITY_DN21632_c0_g1_i1	A0A1W0W6X9	HS	DS10	-1.1223	3.47246	0.0282243	0.054331	Bromo domain-containing protein	0
TRINITY_DN892_c0_g1_i4	A0A3L6FAE1	HS	DS10	1.88821	1.80339	0.0263153	0.0512258	BTB/POZ and TAZ domain-containing protein 2	P:GO:0006351; F:GO:0003697; F:GO:0003899; C:GO:0005666
TRINITY_DN39184_c0_g1_i1	A0A1E5W7V8	HS	DS10	1.48762	1.5527	0.0288965	0.0554316	BTB/POZ domain-containing protein	P:GO:0016567; F:GO:0004842; F:GO:0016740; F:GO:0046872
TRINITY_DN1571_c0_g1_i1	A0A2T7CF56	HS	DS10	2.20349	4.37171	0.0268626	0.0521097	BZIP domain-containing protein	0
TRINITY_DN259_c1_g3_i1	A0A2T7E6A2	HS	DS10	2.20412	0.0128476	0.0277256	0.053532	C2H2-type domain-containing protein	0
TRINITY_DN1878_c0_g1_i1	A0A0A9Q6G6	HS	DS10	1.53732	1.46447	0.0289193	0.0554663	C3HC-type domain-containing protein	0
TRINITY_DN7370_c0_g1_i1	A0A1D6P6T9	HS	DS10	1.50281	1.393	0.0265814	0.0516592	CAI-1 autoinducer sensor kinase/phosphatase cqsS isoform 1	P:GO:0006260; F:GO:0003677; F:GO:0003682; F:GO:0005524; F:GO:0046872
TRINITY_DN28694_c0_g1_i1	A0A3L6PH47	HS	DS10	2.25765	-0.371101	0.0279092	0.0538372	Calcium-transporting ATPase (EC 7.2.2.10)	0
TRINITY_DN39136_c0_g1_i1	A0A1D6KJJ0	HS	DS10	1.34903	3.65823	0.0275152	0.053203	Calcium-transporting ATPase (EC 7.2.2.10)	0
TRINITY_DN2067_c0_g1_i1	A0A3L6T3T4	HS	DS10	-1.04233	5.57194	0.0287113	0.0551611	Catalytic/ hydrolase isoform X1	F:GO:0005525; F:GO:0016787; C:GO:0005730
TRINITY_DN3574_c0_g1_i2	A0A3B6UD32	HS	DS10	1.3098	2.93051	0.0267779	0.0519706	CcmF_C domain-containing protein	P:GO:0022900; P:GO:0045454; F:GO:0009055; F:GO:0015035
TRINITY_DN344_c0_g1_i12	A0A0A9DNP0	HS	DS10	-1.88858	3.57413	0.0256345	0.0501203	Chalcone_isomerase domain-containing protein	P:GO:0006508; F:GO:0004222; F:GO:0046872
TRINITY_DN3875_c0_g1_i1	A0A1E5WBV7	HS	DS10	2.0954	3.55629	0.0275807	0.0533038	Chlorophyll(Ide) b reductase NOL, chloroplastic	P:GO:0006605; C:GO:0016021
TRINITY_DN9400_c0_g1_i1	A0A446R0N6	HS	DS10	-1.50606	0.372209	0.0261044	0.05087	Chromo domain-containing protein	0
TRINITY_DN19408_c0_g1_i1	A0A1E5ULQ8	HS	DS10	-1.45972	3.28003	0.0267336	0.0519071	Coronatine-insensitive protein-like protein 1b	C:GO:0016021
TRINITY_DN4634_c0_g1_i1	A0A446PQC5	HS	DS10	1.45881	2.32566	0.0287859	0.0552785	Cyclin N-terminal domain-containing protein	P:GO:0009414; P:GO:0009651; P:GO:0009738; P:GO:0009845; P:GO:1905183; C:GO:0005829
TRINITY_DN10326_c0_g1_i1	A0A0A9S0U6	HS	DS10	1.46034	1.11021	0.028519	0.0548482	DCD domain-containing protein	F:GO:0003824
TRINITY_DN653_c0_g1_i1	A0A3L6SXX7	HS	DS10	2.08912	3.91544	0.0259233	0.0505995	DDE Tnp4 domain-containing protein	0
TRINITY_DN38622_c0_g1_i1	A0A1B6QLL8	HS	DS10	1.77321	0.448596	0.0263155	0.0512258	DYW_deaminase domain-containing protein	0
TRINITY_DN1612_c0_g1_i5	A0A2T7CZD3	HS	DS10	1.86779	1.91712	0.0276315	0.0533934	FeS_assembly_P domain-containing protein	F:GO:0003723
TRINITY_DN10509_c0_g1_i1	A0A0A9CGA3	HS	DS10	1.3316	2.88257	0.0257418	0.0502946	FLZ-type domain-containing protein	0
TRINITY_DN37408_c0_g1_i1	A0A194YRM4	HS	DS10	-1.30595	3.42319	0.0280631	0.05407	Foie-gras_1 domain-containing protein	0
TRINITY_DN40319_c0_g1_i1	A0A0A9JWE4	HS	DS10	2.07283	-0.266655	0.0268067	0.0520181	GATA-type domain-containing protein	F:GO:0030145; F:GO:0045735; C:GO:0005618
TRINITY_DN40204_c0_g1_i1	A0A1E5VFD3	HS	DS10	1.23026	6.84369	0.0267393	0.0519155	Glutamate receptor 2.6	P:GO:0006351; P:GO:0006379; F:GO:0003676; F:GO:0003899; F:GO:0008270; C:GO:0005730
TRINITY_DN31984_c0_g1_i1	A0A2C9PGJ8	HS	DS10	-1.65337	1.57806	0.028235	0.0543458	Glutathione reductase (GRase) (EC 1.8.1.7)	0
TRINITY_DN40050_c0_g1_i1	A0A1D6IJR7	HS	DS10	1.79969	0.75315	0.0281112	0.0541441	Glycerophosphodiester phosphodiesterase GDPDL3	0
TRINITY_DN3495_c0_g1_i2	A0A317YJX6	HS	DS10	2.02562	1.04754	0.0275787	0.0533027	Growth-regulating factor 10	0
TRINITY_DN28339_c0_g1_i1	A0A2T7FDP8	HS	DS10	1.2731	2.95318	0.0288227	0.0553402	GST C-terminal domain-containing protein	F:GO:0030247
TRINITY_DN33010_c0_g1_i1	A0A1D6DXH6	HS	DS10	-1.51621	1.45512	0.0271007	0.0525203	G-type lectin S-receptor-like serine/threonine-protein kinase B120	0
TRINITY_DN267_c0_g2_i3	A0A1E5VPP7	HS	DS10	1.06761	4.93242	0.0285709	0.0549392	Heat stress transcription factor A-4d	0
TRINITY_DN23342_c0_g1_i1	A0A0A9IZX9	HS	DS10	-1.14664	3.91725	0.0289893	0.05558	Homeobox domain-containing protein	F:GO:0046983
TRINITY_DN4712_c0_g1_i1	A0A1B6PTM8	HS	DS10	-1.45912	3.17775	0.028799	0.0553008	Homeobox domain-containing protein	P:GO:0006470; F:GO:0004722; F:GO:0046872
TRINITY_DN3881_c0_g1_i3	A0A0A9CY08	HS	DS10	2.6493	2.4519	0.0275499	0.0532586	HTH myb-type domain-containing protein	0
TRINITY_DN1806_c0_g1_i2	A0A0A9DB68	HS	DS10	-2.20751	2.53269	0.0267026	0.0518525	Hydrolase_4 domain-containing protein	0
TRINITY_DN5782_c0_g1_i1	A0A2S3IS97	HS	DS10	1.09614	4.35033	0.0288522	0.0553733	Importin N-terminal domain-containing protein	F:GO:0016757
TRINITY_DN4826_c0_g1_i3	A0A3L6Q9Q2	HS	DS10	2.35473	-0.310886	0.0255799	0.05003	Integrase catalytic domain-containing protein	0
TRINITY_DN2656_c0_g1_i2	A0A3L6RBD4	HS	DS10	2.01065	1.24194	0.0276149	0.053367	Integrase catalytic domain-containing protein	0
TRINITY_DN4361_c0_g1_i4	A0A0A9V1F3	HS	DS10	1.71321	0.493744	0.028862	0.055387	Integrase catalytic domain-containing protein	0
TRINITY_DN22572_c0_g1_i1	A0A2T7F4D6	HS	DS10	-1.06403	6.03281	0.0276819	0.0534648	Isochorismatase domain-containing protein	F:GO:0016740
TRINITY_DN1127_c0_g1_i2	A0A3L6F630	HS	DS10	-1.40401	2.29181	0.0267886	0.0519858	Kynurenine formamidase	P:GO:0006486; F:GO:0016757; C:GO:0016021
TRINITY_DN12446_c0_g1_i1	A0A0D9WML8	HS	DS10	1.47717	1.60119	0.0282676	0.0544026	LIM zinc-binding domain-containing protein	0
TRINITY_DN2497_c0_g1_i2	A0A2S3HCN9	HS	DS10	1.58707	3.00415	0.0263711	0.0513116	Lipase_3 domain-containing protein	F:GO:0004386; F:GO:0005524; F:GO:0042393
TRINITY_DN31834_c0_g1_i1	A0A2T7E0T7	HS	DS10	2.16877	-0.472836	0.0262247	0.0510733	Lipase_GDSL domain-containing protein	0
TRINITY_DN6369_c0_g1_i1	A0A0A9D2Y7	HS	DS10	3.06981	1.3034	0.0277112	0.0535127	Lipocln_cytosolic_FA-bd_dom domain-containing protein	P:GO:0010390; F:GO:0004842; F:GO:0016874; F:GO:0046872
TRINITY_DN34504_c0_g1_i1	A0A1E5WDF9	HS	DS10	1.867	0.0143047	0.0260939	0.0508551	LOB domain-containing protein 4	0
TRINITY_DN409_c0_g2_i1	A0A3L6R9E0	HS	DS10	-1.46637	3.67751	0.0280423	0.0540441	Long chain acyl-CoA synthetase 6, peroxisomal-like isoform X2	0
TRINITY_DN22590_c0_g1_i1	A0A1E5VLZ6	HS	DS10	1.76832	-0.0160463	0.0273941	0.053006	LRR receptor-like serine/threonine-protein kinase FEI 1	P:GO:0006412; P:GO:0009555; F:GO:0003735; C:GO:0005840
TRINITY_DN2217_c0_g1_i3	A0A368QVL7	HS	DS10	2.64811	2.0756	0.0284251	0.0546794	M20_dimer domain-containing protein	0
TRINITY_DN6211_c0_g1_i1	A0A2U8U7V6	HS	DS10	1.02902	4.52786	0.0278057	0.0536691	MAX2	0
TRINITY_DN4638_c0_g1_i3	A0A1E5V160	HS	DS10	1.49517	2.25978	0.0285452	0.0548927	Membrane-anchored ubiquitin-fold protein	P:GO:0006527; P:GO:0008295; P:GO:0009409; F:GO:0008792
TRINITY_DN32958_c0_g1_i1	A0A0A9D3Z9	HS	DS10	1.26551	3.0926	0.0272009	0.0526747	Methyltransferase gidB, putative	0
TRINITY_DN317_c0_g1_i1	A0A2S3H3Y1	HS	DS10	-1.09231	4.97331	0.0262792	0.0511689	MHD domain-containing protein	P:GO:0055085; C:GO:0016020; C:GO:0016021
TRINITY_DN8807_c0_g1_i2	A0A3L6R0X3	HS	DS10	-1.60484	3.99144	0.0286968	0.0551437	Morc6_S5 domain-containing protein	0
TRINITY_DN27023_c0_g1_i1	A0A368SL50	HS	DS10	1.09901	4.02105	0.0277234	0.053532	NAC domain-containing protein	P:GO:0006468; F:GO:0004674; F:GO:0005524
TRINITY_DN1531_c0_g1_i2	A0A1E5W6A4	HS	DS10	1.37964	2.65324	0.028776	0.0552654	N-acetyltransferase domain-containing protein	0
TRINITY_DN22369_c0_g1_i1	A0A0D3GRQ5	HS	DS10	1.46938	1.7492	0.0260046	0.0507224	NB-ARC domain-containing protein	P:GO:0006355; P:GO:0030154; F:GO:0003677
TRINITY_DN3030_c0_g1_i2	A0A0D9W488	HS	DS10	2.26373	0.609285	0.0260515	0.0508001	Nodulin-like domain-containing protein	P:GO:0034220; F:GO:0005216; C:GO:0016021
TRINITY_DN7892_c0_g1_i1	A0A368RRZ3	HS	DS10	-1.45963	3.08633	0.0280364	0.0540408	NTP_transf_2 domain-containing protein	0
TRINITY_DN32146_c0_g1_i1	A0A3L6SYZ2	HS	DS10	1.03366	4.39246	0.0258443	0.05047	Nucleoside diphosphate kinase (EC 2.7.4.6)	0
TRINITY_DN3238_c0_g1_i5	A0A368PSG8	HS	DS10	2.11075	2.29158	0.0273486	0.0529352	Nudix hydrolase domain-containing protein	P:GO:0006486; P:GO:0036065; F:GO:0008417; C:GO:0016021; C:GO:0032580
TRINITY_DN3378_c0_g1_i1	A0A2T8JEW9	HS	DS10	1.01392	4.17064	0.0279169	0.0538491	Nudix hydrolase domain-containing protein	0
TRINITY_DN4416_c0_g1_i2	A0A0P0VJT3	HS	DS10	1.60313	2.22236	0.0261182	0.0508914	Os02g0521366 protein	0
TRINITY_DN5779_c0_g1_i7	A0A0A9EGM5	HS	DS10	1.33661	3.11052	0.0288825	0.0554136	Pco109407	0
TRINITY_DN2070_c0_g1_i1	A0A368QC15	HS	DS10	1.13387	3.80593	0.0268861	0.0521497	PDZ_6 domain-containing protein	0
TRINITY_DN7785_c0_g1_i1	A0A0D9WQ65	HS	DS10	2.59483	0.280577	0.0284103	0.0546539	PEP_hydrolase domain-containing protein	0
TRINITY_DN1563_c0_g1_i1	A0A3L6QCE5	HS	DS10	1.16817	3.52168	0.027469	0.0531251	Peptidase A1 domain-containing protein	F:GO:0003677
TRINITY_DN27232_c0_g1_i1	A0A3L6Q1Y8	HS	DS10	-1.36162	4.59757	0.0289946	0.055584	Phosphatidate phosphatase PAH2-like	0
TRINITY_DN2141_c0_g1_i2	A0A127J9I8	HS	DS10	1.52355	2.69004	0.0271217	0.0525553	PISTILLATA-like MADS-box transcription factor PI-1	P:GO:0055114; F:GO:0016491; F:GO:0046872
TRINITY_DN4406_c0_g1_i4	A0A2T7CIZ4	HS	DS10	-1.20557	3.73614	0.0289396	0.0554984	Plasma membrane ATPase (EC 7.1.2.1)	P:GO:0006086; P:GO:0055114; F:GO:0004739
TRINITY_DN20369_c0_g1_i1	A0A2T8I5W5	HS	DS10	-1.03331	5.06227	0.0281395	0.0541852	Plug_translocon domain-containing protein	P:GO:0009435; F:GO:0003952; F:GO:0004359; F:GO:0005524; C:GO:0005829
TRINITY_DN36387_c0_g1_i1	A0A3L6TF62	HS	DS10	1.75335	1.54052	0.0275276	0.0532212	Potassium transporter	0
TRINITY_DN10442_c0_g1_i1	A0A1D6GWC9	HS	DS10	1.47479	3.38062	0.0272385	0.0527361	Probable magnesium transporter	P:GO:0006886; F:GO:0005089; C:GO:0005802
TRINITY_DN1962_c0_g1_i2	A0A1D6IMC7	HS	DS10	-1.19944	4.40759	0.0264299	0.0514121	Protein CHROMATIN REMODELING 5	0
TRINITY_DN2062_c0_g3_i1	A0A446MBA1	HS	DS10	1.53386	0.696314	0.0273679	0.0529639	Protein DETOXIFICATION (Multidrug and toxic compound extrusion protein)	P:GO:0032012; F:GO:0005086; C:GO:0005802
TRINITY_DN1101_c0_g2_i1	A0A0D3ET54	HS	DS10	-2.21293	1.32045	0.0281136	0.0541441	Protein kinase domain-containing protein	0
TRINITY_DN1380_c0_g1_i3	A0A368SL16	HS	DS10	1.32364	3.57975	0.0259488	0.0506466	Protein phosphatase (EC 3.1.3.16)	0
TRINITY_DN38919_c0_g1_i1	A0A1E5WAT1	HS	DS10	1.53209	2.1142	0.0286442	0.0550624	Purple acid phosphatase (EC 3.1.3.2)	0
TRINITY_DN6611_c0_g1_i3	A0A3L6R601	HS	DS10	2.39791	0.376899	0.0289927	0.0555833	Putative AMP deaminase	C:GO:0016020; C:GO:0016021
TRINITY_DN15858_c0_g1_i1	A0A3L6SZI0	HS	DS10	2.36587	-0.319926	0.0256238	0.0501022	Putative glycerol-3-phosphate acyltransferase 3	P:GO:0006355; F:GO:0003677; F:GO:0003700; C:GO:0005634
TRINITY_DN4591_c0_g1_i3	A0A3L6SR25	HS	DS10	-2.11467	0.211258	0.026974	0.0523115	Putative glycerol-3-phosphate acyltransferase 3	0
TRINITY_DN13271_c0_g1_i1	A0A0V0GR68	HS	DS10	1.23689	3.34706	0.0260073	0.0507249	Putative ovule protein	0
TRINITY_DN10756_c0_g1_i1	A0A1E5UV38	HS	DS10	-1.52708	0.979748	0.0282318	0.0543425	Putative polygalacturonase	F:GO:0015292
TRINITY_DN5895_c0_g1_i2	A0A0A9FMQ5	HS	DS10	2.01396	0.896299	0.0274834	0.05315	Remorin_C domain-containing protein	0
TRINITY_DN5546_c0_g1_i2	A0A0D9WP70	HS	DS10	2.37731	0.532719	0.0257271	0.050274	Ribonucloprotein	0
TRINITY_DN36804_c0_g1_i1	A0A0E0R2N8	HS	DS10	1.3686	3.78842	0.0258155	0.0504247	Rieske domain-containing protein	0
TRINITY_DN33164_c0_g1_i1	A0A2T7FAP5	HS	DS10	-1.81639	-0.128463	0.0279188	0.0538499	RING-type domain-containing protein	C:GO:0016021
TRINITY_DN30762_c0_g1_i1	A0A3L6PKY1	HS	DS10	-2.16547	-0.0811229	0.0284904	0.0547961	RING-type domain-containing protein	0
TRINITY_DN8683_c0_g1_i1	A0A0A9NAQ4	HS	DS10	1.23253	3.31598	0.0265679	0.0516386	RNA polymerase II transcription factor B subunit 2	P:GO:0006486; C:GO:0008250
TRINITY_DN22206_c0_g1_i1	A0A0A9FCJ6	HS	DS10	-1.04412	4.73615	0.0266625	0.0517887	RRM domain-containing protein	F:GO:0016787
TRINITY_DN19406_c0_g1_i1	A0A368PJZ0	HS	DS10	-1.89714	1.40493	0.0287197	0.055172	rRNA adenine N(6)-methyltransferase (EC 2.1.1.-)	P:GO:0090502; F:GO:0003723; F:GO:0004523
TRINITY_DN6642_c0_g1_i1	A0A2T7CC38	HS	DS10	1.9349	-0.337372	0.0287623	0.0552422	S4 RNA-binding domain-containing protein	0
TRINITY_DN39108_c0_g1_i1	A0A0A9R3K5	HS	DS10	-1.44459	1.96311	0.0271348	0.052575	S-adenosylmethionine decarboxylase proenzyme (EC 4.1.1.50)	0
TRINITY_DN320_c2_g1_i1	A0A3L6F2G3	HS	DS10	1.66286	1.27898	0.0274116	0.0530341	SAM domain-containing protein	P:GO:0000184; P:GO:0045727; F:GO:0003729; C:GO:0005730; C:GO:0005737
TRINITY_DN8034_c0_g1_i2	A0A0A9GIY1	HS	DS10	1.53534	1.20336	0.0274395	0.0530795	SASA domain-containing protein	0
TRINITY_DN27960_c0_g1_i1	A0A3L6FDV0	HS	DS10	1.17088	3.58759	0.0255747	0.0500253	Serine/threonine protein phosphatase 2A regulatory subunit B' kappa isoform	0
TRINITY_DN21960_c0_g1_i1	A0A1E5VHL8	HS	DS10	-1.65976	2.1875	0.0281126	0.0541441	Serine/threonine-protein kinase	0
TRINITY_DN26784_c0_g1_i1	A0A0A9NXC6	HS	DS10	-1.20545	4.57324	0.0283043	0.0544646	S-formylglutathione hydrolase (EC 3.1.2.12)	P:GO:0007064; F:GO:0003682; F:GO:0005524; F:GO:0046982; C:GO:0008278
TRINITY_DN655_c0_g1_i5	A0A1B6QQ45	HS	DS10	2.75494	2.58353	0.0279447	0.053891	Smr domain-containing protein	F:GO:0046872
TRINITY_DN13654_c0_g1_i1	A0A3L6SMV2	HS	DS10	-1.66485	1.54279	0.02719	0.0526621	snRNA-activating protein complex subunit isoform X1	P:GO:0006486; F:GO:0008378; C:GO:0000139; C:GO:0016021
TRINITY_DN38871_c0_g1_i2	A0A1E5VKE5	HS	DS10	2.01213	1.06302	0.0273243	0.0528908	SPX domain-containing protein 1	P:GO:1902600; F:GO:0046961; C:GO:0005774; C:GO:0016021; C:GO:0033179
TRINITY_DN2042_c0_g1_i21	A0A3L6QI68	HS	DS10	2.69168	1.98591	0.0256641	0.0501683	Sterol 3-beta-glucosyltransferase UGT80B1 isoform X1	F:GO:0016746
TRINITY_DN6038_c0_g1_i2	A0A1D6JTD3	HS	DS10	-1.24739	4.04457	0.0273768	0.0529782	Sugar transport protein 13	C:GO:0016021
TRINITY_DN4830_c0_g2_i6	A0A2S3I7I6	HS	DS10	1.38458	3.29486	0.0287485	0.0552216	Telo_bind domain-containing protein	F:GO:0003677
TRINITY_DN849_c0_g1_i1	A0A1E5WJ46	HS	DS10	-1.54708	3.24443	0.0271733	0.0526326	Thioredoxin reductase (EC 1.8.1.9)	P:GO:0006468; F:GO:0004672; F:GO:0005524; C:GO:0016021
TRINITY_DN1959_c0_g1_i2	A0A3L6PBT2	HS	DS10	-1.73966	3.26793	0.028814	0.0553266	THO complex subunit 4D isoform X2	P:GO:0006629; F:GO:0008081
TRINITY_DN26768_c0_g1_i1	A0A3L6SQM8	HS	DS10	1.03885	4.72775	0.0262879	0.0511803	TOM1-like protein 2 isoform X2	0
TRINITY_DN1573_c0_g1_i4	A0A2T7EXW1	HS	DS10	-1.63866	0.665303	0.0278638	0.0537582	TPT domain-containing protein	0
TRINITY_DN3759_c0_g1_i3	A0A3L6RH25	HS	DS10	2.28114	0.610572	0.0280188	0.0540195	Transcription factor BIM1-like	P:GO:0031047; F:GO:0003676
TRINITY_DN39660_c0_g1_i1	A0A0A9RPY5	HS	DS10	-1.55557	0.725292	0.0260219	0.0507478	tRNA pseudouridine synthase (EC 5.4.99.-)	0
TRINITY_DN33188_c0_g1_i1	A0A1D6P026	HS	DS10	-2.25154	0.700144	0.0281074	0.0541409	tRNA(Adenine(34)) deaminase chloroplastic	P:GO:0016310; F:GO:0016301
TRINITY_DN4644_c0_g1_i2	A0A1B6PKX0	HS	DS10	1.38736	2.66631	0.0271524	0.0526008	Ubiquitin carboxyl-terminal hydrolase (EC 3.4.19.12)	P:GO:0009690; P:GO:0055114; F:GO:0019139; F:GO:0071949

## Sheet: 10RWC Roots
tl_orfId	uniprotId	sampleA	sampleB	logFC	logCPM	PValue	FDR	Description	GOiD
TRINITY_DN6628_c0_g1_i1	A0A1D6GZ86	HR	DR10	-1.44551	3.03356	0.0228077	0.0544103	3-isopropylmalate dehydratase large subunit	P:GO:0006552; P:GO:0009646; P:GO:0022904; F:GO:0004174
TRINITY_DN156_c0_g1_i6	A0A1E5WEN3	HR	DR10	-1.91184	1.10386	0.0205733	0.0500438	40S ribosomal protein S3a	F:GO:0016788
TRINITY_DN23072_c0_g1_i1	A0A2T7CUA5	HR	DR10	-1.4288	4.09338	0.0213387	0.0515089	AA_TRNA_LIGASE_II domain-containing protein	0
TRINITY_DN39062_c0_g1_i1	A0A0A9PW86	HR	DR10	1.79373	0.725754	0.0224023	0.0536222	AAA domain-containing protein	0
TRINITY_DN1459_c0_g1_i2	A0A0D9X7L8	HR	DR10	1.61643	2.25395	0.0210582	0.0509706	ABC transporter domain-containing protein	0
TRINITY_DN15713_c0_g1_i1	A0A1E5WFG7	HR	DR10	1.09996	5.54703	0.0207379	0.050366	Acetylornithine deacetylase	0
TRINITY_DN7071_c0_g1_i1	A0A2H4QUF6	HR	DR10	2.69807	-0.37675	0.020843	0.0505565	Actin	0
TRINITY_DN865_c0_g1_i2	A0A0A9VHD0	HR	DR10	1.9109	4.3402	0.020946	0.0507352	Acyl-coenzyme A oxidase	P:GO:0046854
TRINITY_DN5175_c0_g1_i2	A0A3L6PX48	HR	DR10	1.35467	3.44259	0.0213526	0.0515364	Adenosine kinase 2-like isoform X1	P:GO:1903830; F:GO:0015095; C:GO:0005769; C:GO:0005886; C:GO:0016021
TRINITY_DN3655_c0_g1_i1	A0A1W0W3D5	HR	DR10	1.86333	1.67909	0.0210006	0.0508464	Adenylate kinase isoenzyme 6 homolog (AK6) (EC 2.7.4.3) (Dual activity adenylate kinase/ATPase) (AK/ATPase)	0
TRINITY_DN15326_c0_g1_i1	A0A446PHZ1	HR	DR10	2.23206	0.477217	0.022801	0.054405	Alba domain-containing protein	P:GO:0006355; F:GO:0008270
TRINITY_DN28844_c0_g1_i1	A0A2T7F786	HR	DR10	-1.80954	0.871973	0.0208255	0.0505215	Alpha-carbonic anhydrase domain-containing protein	0
TRINITY_DN1904_c0_g1_i7	A0A0E0D759	HR	DR10	1.79231	1.72547	0.0226278	0.0540697	Alpha-galactosidase (EC 3.2.1.22) (Melibiase)	F:GO:0008270
TRINITY_DN8360_c0_g1_i1	A0A317Y6S0	HR	DR10	2.37094	1.40403	0.0208527	0.0505635	Ankyrin-2	P:GO:0009414; P:GO:0009651; P:GO:0009737; P:GO:0019722; F:GO:0005509; C:GO:0005829
TRINITY_DN37388_c0_g1_i1	A0A0A9GN98	HR	DR10	2.12766	2.45803	0.020748	0.0503876	AP2/ERF domain-containing protein	0
TRINITY_DN1563_c0_g2_i7	A0A1E5VM48	HR	DR10	-1.51245	4.23433	0.0221802	0.053181	Aspartic proteinase-like protein 2	P:GO:0055085; F:GO:0015267; C:GO:0016021
TRINITY_DN4348_c0_g1_i1	A0A2H4I7W0	HR	DR10	2.44036	-0.0708151	0.0229794	0.0547334	ATP binding cassette subfamily B member 1 (EC 3.6.3.44) (Fragment)	0
TRINITY_DN29208_c0_g1_i1	A0A3L6RUX9	HR	DR10	-1.91551	1.20418	0.0211696	0.0511674	Autophagy-related protein 11	0
TRINITY_DN34788_c0_g1_i1	A0A0A9HCT8	HR	DR10	3.21993	-0.596178	0.0232065	0.0551968	BGL20	P:GO:0006412; F:GO:0003735; C:GO:0005840
TRINITY_DN9871_c0_g1_i1	A0A368SX18	HR	DR10	-1.10326	7.0047	0.0217281	0.0522847	C2 NT-type domain-containing protein	0
TRINITY_DN9653_c0_g1_i1	A0A3L6QF51	HR	DR10	-1.11588	5.46772	0.020686	0.0502525	Carbamoyl-phosphate synthase small chain, chloroplastic	0
TRINITY_DN18218_c0_g1_i1	A0A2T7CC20	HR	DR10	2.08895	0.145037	0.0208449	0.0505565	Carboxypeptidase (EC 3.4.16.-)	P:GO:0016042; F:GO:0004620; F:GO:0047372
TRINITY_DN3574_c0_g1_i2	A0A3B6UD32	HR	DR10	1.45653	2.83274	0.0222664	0.0533545	CcmF_C domain-containing protein	P:GO:0022900; P:GO:0045454; F:GO:0009055; F:GO:0015035
TRINITY_DN38995_c0_g1_i1	A0A1D6P3C1	HR	DR10	-1.14895	5.3223	0.0205764	0.0500483	Charged multivesicular body protein 4b	0
TRINITY_DN2602_c0_g1_i1	A0A0A9GEX1	HR	DR10	1.66565	3.77392	0.0206914	0.050262	CKX5	P:GO:0006486; F:GO:0016757
TRINITY_DN5329_c0_g1_i1	A0A0A9CWF4	HR	DR10	-1.24962	3.88118	0.0220913	0.0530052	CLP1_P domain-containing protein	P:GO:0006468; P:GO:0035556; F:GO:0004674; F:GO:0005524; C:GO:0005737
TRINITY_DN1358_c0_g1_i2	A0A0D3FJU2	HR	DR10	1.5487	3.95389	0.0228143	0.0544198	COBRA-like protein	0
TRINITY_DN10408_c0_g1_i1	A0A3L6DU27	HR	DR10	-1.35115	3.50565	0.0214984	0.0518237	Craniofacial development protein 1	0
TRINITY_DN7396_c0_g1_i1	A0A1D6L6V2	HR	DR10	-1.06039	6.85449	0.020808	0.0505092	Cullin-4	P:GO:0000413; F:GO:0003755; F:GO:0016853; C:GO:0016020; C:GO:0016021
TRINITY_DN3843_c0_g1_i1	A0A2T8KLN4	HR	DR10	1.09846	5.14101	0.0227033	0.0542056	Diacylglycerol kinase (DAG kinase) (EC 2.7.1.107)	0
TRINITY_DN41673_c0_g1_i1	A0A446RUM9	HR	DR10	2.83953	0.409856	0.021464	0.0517594	Dimer_Tnp_hAT domain-containing protein	P:GO:0006468; F:GO:0004672; F:GO:0005524; F:GO:0030246; C:GO:0016021
TRINITY_DN751_c0_g1_i1	A0A4D9A274	HR	DR10	1.73547	2.82463	0.0211456	0.0511155	Dimer_Tnp_hAT domain-containing protein	P:GO:0042256
TRINITY_DN37729_c0_g1_i1	A0A1E5VK68	HR	DR10	-1.38517	3.15416	0.023145	0.0550762	Disease resistance protein RPM1	P:GO:0009408; P:GO:0009409; P:GO:0009737; P:GO:0016973; F:GO:0003676; F:GO:0005524; F:GO:0008186; C:GO:0005635; C:GO:0005737; C:GO:0005886
TRINITY_DN13771_c0_g1_i1	A0A1B6PL36	HR	DR10	1.98149	0.91482	0.0215633	0.0519526	DNA helicase (EC 3.6.4.12)	P:GO:0009909; P:GO:0045892; P:GO:0048576; P:GO:0048579; F:GO:0008270
TRINITY_DN12537_c0_g1_i1	A0A0E0MDA8	HR	DR10	-1.53171	1.67556	0.023392	0.0555765	DNA polymerase (EC 2.7.7.7)	0
TRINITY_DN38381_c0_g1_i1	A0A1D8RJ04	HR	DR10	1.55749	2.93664	0.0206019	0.0500863	DNA-binding with one finger protein 15	P:GO:0005975; F:GO:0052692
TRINITY_DN5737_c0_g1_i1	A0A2T7BYX8	HR	DR10	-1.16233	4.68827	0.023224	0.0552287	Dolichol-phosphate mannosyltransferase subunit 1 (EC 2.4.1.83)	P:GO:0009245; P:GO:0016310; F:GO:0005524; F:GO:0009029
TRINITY_DN10381_c0_g1_i1	A0A1D6K611	HR	DR10	-1.98961	0.276756	0.0216211	0.0520548	DUF1336 domain containing protein expressed	P:GO:2000904; F:GO:2001070; C:GO:0009570
TRINITY_DN21068_c0_g1_i1	A0A1E5UPB5	HR	DR10	-1.56489	1.66516	0.0228099	0.0544124	DUF3444 domain-containing protein	0
TRINITY_DN3580_c0_g1_i4	A0A2T7EW16	HR	DR10	1.81038	4.11632	0.0210638	0.0509813	DUF4050 domain-containing protein	P:GO:0006508; F:GO:0004190
TRINITY_DN34710_c0_g1_i1	A0A3L6E556	HR	DR10	-1.75284	0.48357	0.0218082	0.052431	DUF4283 domain-containing protein	0
TRINITY_DN6321_c0_g1_i3	A0A1W0VVZ9	HR	DR10	1.38839	5.06614	0.02125	0.051324	DUF4378 domain-containing protein	0
TRINITY_DN1938_c0_g1_i5	A0A2S3IJ30	HR	DR10	2.18929	2.43102	0.0205881	0.0500629	DUF676 domain-containing protein	0
TRINITY_DN33369_c0_g1_i1	A0A368QPN5	HR	DR10	-1.69025	0.965813	0.0209431	0.0507313	DYW_deaminase domain-containing protein	0
TRINITY_DN4442_c0_g1_i1	A0A2T7C1A8	HR	DR10	1.24198	5.09304	0.0231778	0.0551417	ELYS domain-containing protein	P:GO:0006086; P:GO:0055114; F:GO:0004739
TRINITY_DN36133_c0_g1_i1	A0A0D9VME3	HR	DR10	-1.30883	5.29678	0.0228035	0.054405	ENTH domain-containing protein	P:GO:0006355; F:GO:0003700
TRINITY_DN9472_c0_g1_i1	A0A1E5VWS6	HR	DR10	-1.10752	5.80444	0.0217448	0.0523187	Eukaryotic translation initiation factor 2 subunit alpha	0
TRINITY_DN9356_c0_g1_i1	A0A446JEL0	HR	DR10	2.39229	1.57547	0.0223811	0.0535829	FAD-binding PCMH-type domain-containing protein	P:GO:0006298; F:GO:0005524; F:GO:0016887; F:GO:0030983; C:GO:0032300
TRINITY_DN30553_c0_g1_i1	A0A0E0LQL7	HR	DR10	-1.75155	1.09971	0.0233194	0.0554233	FAD-binding PCMH-type domain-containing protein	P:GO:0006278; P:GO:0015074; F:GO:0003676; F:GO:0003964; F:GO:0008270
TRINITY_DN15904_c0_g1_i2	A0A317Y605	HR	DR10	1.63957	1.13513	0.0223652	0.0535552	F-box protein	P:GO:0045039; C:GO:0042721
TRINITY_DN1772_c0_g1_i4	A0A287SNI4	HR	DR10	3.10257	3.36405	0.0219765	0.052789	Fe2OG dioxygenase domain-containing protein	P:GO:0006468; F:GO:0004672; F:GO:0005524
TRINITY_DN1772_c0_g1_i3	A0A0A9P902	HR	DR10	2.89018	1.74935	0.0225683	0.053956	Fe2OG dioxygenase domain-containing protein	P:GO:0006468; P:GO:0016310; F:GO:0004672; F:GO:0005524; F:GO:0016301
TRINITY_DN22175_c0_g1_i1	A0A3L6RPM4	HR	DR10	2.57071	-0.418305	0.0209698	0.0507779	Fimbrin-5	0
TRINITY_DN5433_c0_g1_i2	A0A0A9BDJ1	HR	DR10	3.0164	1.36442	0.0220519	0.0529358	Formin-like protein	0
TRINITY_DN32125_c0_g1_i1	A0A0E0D8W0	HR	DR10	-1.48767	2.59664	0.0208975	0.0506449	FtsJ domain-containing protein	0
TRINITY_DN34922_c0_g1_i1	A0A0A9UKP7	HR	DR10	-1.69714	1.41289	0.0221173	0.0530583	FYR C-terminal domain-containing protein	P:GO:0000272; F:GO:0016161; F:GO:0102229
TRINITY_DN12519_c0_g1_i1	A0A2S3GZD8	HR	DR10	1.70791	1.13409	0.0211162	0.0510778	GFA domain-containing protein	P:GO:0055085; F:GO:0022857; C:GO:0016021
TRINITY_DN3990_c0_g1_i2	A0A2T7ETA7	HR	DR10	1.59335	2.76716	0.0207614	0.0504151	Glucose-6-phosphate isomerase (EC 5.3.1.9)	0
TRINITY_DN25801_c0_g1_i1	A0A1D6QCK5	HR	DR10	-2.06825	0.0508588	0.020611	0.0501056	Glutamate receptor 2.7	C:GO:0005789; C:GO:0016021
TRINITY_DN34997_c0_g1_i1	A0A0E0KGX3	HR	DR10	-1.43536	3.5208	0.0215188	0.0518637	Glutamyl-tRNA(Gln) amidotransferase subunit C, chloroplastic/mitochondrial (Glu-AdT subunit C) (EC 6.3.5.-)	P:GO:0006468; F:GO:0004672; F:GO:0005524
TRINITY_DN39412_c0_g1_i1	A0A0E0BYJ8	HR	DR10	-1.86884	2.07814	0.0216535	0.0521205	Glutaredoxin domain-containing protein	F:GO:0003677
TRINITY_DN35086_c0_g1_i1	A0A287LL26	HR	DR10	1.69933	2.56697	0.0224998	0.0538175	Glyco_transf_20 domain-containing protein	0
TRINITY_DN3559_c1_g1_i1	A0A2S3GQ80	HR	DR10	1.77675	1.40002	0.0225958	0.0540155	Glycosyltransferase (EC 2.4.1.-)	P:GO:0007033; P:GO:0009793; P:GO:0032509; P:GO:0090351; F:GO:0032266; F:GO:0043130; C:GO:0000814; C:GO:0005769; C:GO:0005770; C:GO:0005886
TRINITY_DN18606_c0_g1_i1	A0A3L6S475	HR	DR10	-1.84177	1.70946	0.0228452	0.0544741	Glycosyltransferase (EC 2.4.1.-)	P:GO:0006479; F:GO:0003676; F:GO:0008168
TRINITY_DN1935_c0_g1_i1	A0A3L6RII6	HR	DR10	-1.24627	4.26367	0.0233713	0.0555304	GrpE protein homolog	0
TRINITY_DN881_c0_g1_i4	A0A0A9RCK2	HR	DR10	1.68072	2.77059	0.0226455	0.0541089	GTE908	P:GO:0045116; F:GO:0019781
TRINITY_DN682_c0_g2_i2	A0A3L6Q9V7	HR	DR10	2.12676	2.48231	0.0220012	0.052842	GTP cyclohydrolase 1	F:GO:0005488
TRINITY_DN7950_c0_g1_i4	A0A1E5WGZ7	HR	DR10	1.98971	0.508986	0.0216478	0.0521099	GTP-binding protein YPTM2 (Fragment)	F:GO:0016747
TRINITY_DN7909_c0_g1_i1	A0A317Y293	HR	DR10	-2.31784	2.11143	0.0213163	0.051461	Heat shock protein 81-1	0
TRINITY_DN22052_c0_g1_i1	A0A3L6S6T3	HR	DR10	1.48205	3.55043	0.0223124	0.0534509	Hexosyltransferase (EC 2.4.1.-)	0
TRINITY_DN4865_c1_g1_i4	A0A287G8I7	HR	DR10	2.16291	1.96305	0.0205854	0.0500612	Histone deacetylase	P:GO:0005977; F:GO:0004134; F:GO:2001070
TRINITY_DN560_c0_g3_i1	A0A287IZF3	HR	DR10	-1.14894	5.35739	0.0226751	0.0541541	Histone H4	P:GO:0006468; F:GO:0004672; F:GO:0005509; F:GO:0005524; C:GO:0016021
TRINITY_DN5653_c0_g1_i2	A0A3L6QLN4	HR	DR10	1.3824	3.73091	0.0217744	0.0523653	Histone-lysine N-methyltransferase family member SUVH2-like	0
TRINITY_DN1974_c0_g2_i1	A0A0E0ACS2	HR	DR10	-1.11279	6.411	0.0218018	0.0524199	HP domain-containing protein	F:GO:0003677
TRINITY_DN4557_c0_g1_i2	A0A3L6T3U9	HR	DR10	2.4948	0.941845	0.0206177	0.05011	Hsp70 nucleotide exchange factor FES1-like	P:GO:0006468; P:GO:0048544; F:GO:0004674; F:GO:0005524; C:GO:0016021
TRINITY_DN12028_c0_g1_i1	A0A368RD64	HR	DR10	1.62194	1.87205	0.0208096	0.05051	HTH myb-type domain-containing protein	0
TRINITY_DN17833_c0_g1_i1	A0A2S3HH91	HR	DR10	-1.6619	0.813485	0.0225303	0.0538767	HTH myb-type domain-containing protein	0
TRINITY_DN27198_c0_g1_i1	A0A0A9CVA0	HR	DR10	-1.29201	5.74011	0.0229261	0.054632	HUA2	0
TRINITY_DN40473_c0_g1_i1	A0A1E5V444	HR	DR10	1.82329	1.11603	0.0209182	0.0506812	Inactive LRR receptor-like serine/threonine-protein kinase BIR2	0
TRINITY_DN1149_c0_g1_i2	A0A368RFK4	HR	DR10	1.53475	4.27368	0.022108	0.0530391	J domain-containing protein	F:GO:0003950; F:GO:0016740; F:GO:0016757
TRINITY_DN8470_c0_g1_i1	A0A2S3HWW1	HR	DR10	-1.5408	4.68834	0.0225392	0.0538928	J domain-containing protein	0
TRINITY_DN41279_c0_g1_i1	A0A0A9RS63	HR	DR10	-1.64352	0.964258	0.0205849	0.0500612	J domain-containing protein	0
TRINITY_DN396_c0_g1_i16	A0A0A9VMS7	HR	DR10	1.37184	3.3608	0.0217433	0.0523183	K-box domain-containing protein	P:GO:0006470; F:GO:0004724
TRINITY_DN5228_c0_g1_i1	A0A2S3GRH9	HR	DR10	-1.0727	6.38275	0.0210702	0.0509938	Kinesin motor domain-containing protein	0
TRINITY_DN19343_c0_g1_i1	A0A1B6QK22	HR	DR10	1.4381	5.71381	0.022459	0.0537451	LEA_2 domain-containing protein	P:GO:0046654; F:GO:0003934
TRINITY_DN14262_c0_g1_i1	A0A0A9DPS2	HR	DR10	-1.50752	2.58338	0.0216403	0.0520951	LIP2	P:GO:0006979; P:GO:0055114; P:GO:0098869; F:GO:0004601; F:GO:0020037
TRINITY_DN5130_c0_g1_i1	A0A0D9VXJ3	HR	DR10	-1.31992	4.27841	0.0224952	0.0538096	Magnesium transporter	P:GO:0019509; P:GO:0055114; F:GO:0005506; F:GO:0010309; C:GO:0005737
TRINITY_DN36624_c0_g1_i1	A0A3L6SBT3	HR	DR10	1.93496	0.465022	0.0213582	0.0515469	MFS domain-containing protein	P:GO:0009097; P:GO:0009099; F:GO:0000287; F:GO:0003984; F:GO:0030976; F:GO:0050660
TRINITY_DN5970_c0_g1_i2	A0A2S3HGG5	HR	DR10	-1.12977	6.73437	0.022382	0.0535829	Mitogen-activated protein kinase (EC 2.7.11.24)	P:GO:0000027; P:GO:0006412; F:GO:0003735
TRINITY_DN5391_c0_g1_i3	A0A368SX12	HR	DR10	1.93396	0.458507	0.0209381	0.0507222	Myb-like domain-containing protein	0
TRINITY_DN6871_c0_g1_i1	A0A3L6RWF7	HR	DR10	1.56945	2.4162	0.0221404	0.0530981	N-alpha-acetyltransferase 38-A, NatC auxiliary subunit	P:GO:0055114; F:GO:0016491
TRINITY_DN7954_c0_g1_i1	A0A3L6RXD6	HR	DR10	-1.73772	1.94086	0.022188	0.0531967	N-alpha-acetyltransferase 40 isoform X1	0
TRINITY_DN641_c0_g1_i2	A0A2S3HAJ7	HR	DR10	-1.1293	6.71105	0.0220765	0.0529824	Non-specific serine/threonine protein kinase (EC 2.7.11.1)	P:GO:0009626; P:GO:0010337; P:GO:0052542
TRINITY_DN504_c0_g2_i2	A0A2T7E4H0	HR	DR10	-1.36689	3.83012	0.0214968	0.051823	Non-specific serine/threonine protein kinase (EC 2.7.11.1)	0
TRINITY_DN26711_c0_g1_i1	A0A317YDW4	HR	DR10	1.14631	5.91338	0.0211315	0.0511026	Nucleolar protein 56	0
TRINITY_DN2458_c0_g1_i1	A0A3L6SXT9	HR	DR10	-1.14668	5.60399	0.0215025	0.0518276	Nucleoside diphosphate kinase (EC 2.7.4.6)	P:GO:0006468; F:GO:0004672; F:GO:0005524
TRINITY_DN36869_c0_g1_i1	A0A2G2WUN0	HR	DR10	-1.78507	0.41862	0.0216119	0.0520421	Nudix hydrolase domain-containing protein	0
TRINITY_DN7971_c0_g1_i1	A0A1D6GKZ3	HR	DR10	-1.28747	4.41746	0.0217546	0.05233	Osmotin-like protein OSM34	0
TRINITY_DN6812_c0_g1_i2	A0A3L6PCQ2	HR	DR10	1.46682	3.04662	0.0221277	0.0530739	Pantothenate kinase 1-like	0
TRINITY_DN7551_c0_g1_i1	A0A368S9H3	HR	DR10	2.24585	0.630181	0.0220843	0.0529947	Patatin (EC 3.1.1.-)	0
TRINITY_DN272_c1_g1_i1	A0A1E5WM20	HR	DR10	1.3103	5.10826	0.0213031	0.051432	PB1 domain-containing protein	0
TRINITY_DN9697_c0_g1_i1	A0A0A9APT8	HR	DR10	2.25345	3.62024	0.0231333	0.0550516	Pectin acetylesterase (EC 3.1.1.-)	P:GO:0055085; F:GO:0022857; C:GO:0005743; C:GO:0016021
TRINITY_DN479_c0_g1_i1	A0A3L6RFW4	HR	DR10	-1.06843	7.13782	0.0216052	0.0520351	Peptidylprolyl isomerase (EC 5.2.1.8)	P:GO:0006486; F:GO:0008378; C:GO:0000139; C:GO:0016021
TRINITY_DN18645_c0_g1_i1	A0A0D9XWW1	HR	DR10	-1.58057	1.62926	0.0210288	0.0509115	Peptidylprolyl isomerase (EC 5.2.1.8)	0
TRINITY_DN2454_c0_g1_i4	A0A3L6SUV4	HR	DR10	-1.50846	3.96308	0.0209951	0.0508361	Phosphatase subunit g4-1	C:GO:0016020
TRINITY_DN486_c0_g1_i4	A0A3L6TLU4	HR	DR10	-1.37426	3.77287	0.0214794	0.0517934	Phosphatidylinositol 4-phosphate 5-kinase (EC 2.7.1.68)	P:GO:0006796; P:GO:0046686; F:GO:0000287; F:GO:0004427; C:GO:0005654; C:GO:0005829
TRINITY_DN8045_c0_g1_i1	A0A2T7DVM8	HR	DR10	-1.52571	2.88001	0.021981	0.0527967	Photolyase/cryptochrome alpha/beta domain-containing protein	P:GO:0006508; F:GO:0004252; C:GO:0016021
TRINITY_DN37976_c0_g1_i1	A0A1W0VXN5	HR	DR10	2.20866	0.237789	0.0205925	0.0500664	Piezo_RRas_bdg domain-containing protein	P:GO:0006351; F:GO:0003677; F:GO:0003899; F:GO:0032549
TRINITY_DN8963_c0_g1_i1	A0A0E0NB72	HR	DR10	-1.42249	3.46258	0.0232484	0.0552707	PKS_KS domain-containing protein	0
TRINITY_DN1889_c0_g1_i2	A0A3L6STZ6	HR	DR10	2.67079	1.1888	0.0228306	0.0544491	Plant cysteine oxidase 2-like	0
TRINITY_DN2032_c0_g1_i2	A0A368SS68	HR	DR10	1.97937	1.25901	0.0228391	0.0544661	PMR5N domain-containing protein	P:GO:0055114; F:GO:0016491; F:GO:0046872
TRINITY_DN25097_c0_g1_i1	A0A2T7F6C4	HR	DR10	2.34531	0.612144	0.0211011	0.0510594	PPC domain-containing protein	P:GO:0001732; P:GO:0017148; F:GO:0003729; F:GO:0003743; F:GO:0030371; C:GO:0005886; C:GO:0016282; C:GO:0031597; C:GO:0033290; C:GO:0071540
TRINITY_DN1876_c0_g1_i1	A0A1E5W8N8	HR	DR10	-1.07057	6.27169	0.0230962	0.0549794	Pre-mRNA-processing factor 39	P:GO:0006629; P:GO:0055114; F:GO:0016717; C:GO:0016021
TRINITY_DN1856_c0_g1_i3	A0A0A9RSE2	HR	DR10	-1.66783	3.87559	0.0208197	0.0505211	Protein DETOXIFICATION (Multidrug and toxic compound extrusion protein)	P:GO:0006508; F:GO:0008236
TRINITY_DN34412_c0_g1_i1	A0A3L6F910	HR	DR10	2.89187	-0.21978	0.0208491	0.0505599	Protein EXORDIUM-like 2	0
TRINITY_DN5534_c0_g1_i1	A0A3L6FFE1	HR	DR10	-1.70148	2.63369	0.0208783	0.0506045	Protein IWS1 1	P:GO:0007015; F:GO:0003774; F:GO:0003779; F:GO:0005524; C:GO:0016459
TRINITY_DN3250_c2_g1_i4	A0A3L6QWU2	HR	DR10	2.33925	1.65349	0.0229342	0.0546424	Protein kinase domain-containing protein	P:GO:0055114; F:GO:0016702
TRINITY_DN10604_c0_g1_i1	A0A368SS63	HR	DR10	2.32286	-0.184001	0.0228693	0.0545158	Protein kinase domain-containing protein	P:GO:0007018; F:GO:0003777; F:GO:0005524; F:GO:0008017
TRINITY_DN1837_c0_g1_i14	A0A368PYI4	HR	DR10	2.10733	2.14242	0.0220568	0.0529413	Protein kinase domain-containing protein	0
TRINITY_DN3966_c1_g1_i1	A0A368R3D7	HR	DR10	2.03522	1.12717	0.0212776	0.0513828	Protein kinase domain-containing protein	F:GO:0046983
TRINITY_DN32535_c0_g1_i1	A0A2S3GR61	HR	DR10	1.43071	4.45434	0.0231985	0.0551811	Protein kinase domain-containing protein	0
TRINITY_DN5398_c0_g1_i1	A0A2T7EL45	HR	DR10	-1.13863	5.50794	0.0221446	0.0531052	Protein kinase domain-containing protein	P:GO:1902358; F:GO:0008271; C:GO:0016021
TRINITY_DN17376_c0_g1_i1	A0A2T7D4Y7	HR	DR10	-1.76642	1.20516	0.0232378	0.0552546	Protein kinase domain-containing protein	0
TRINITY_DN428_c0_g1_i4	A0A2S3IBV4	HR	DR10	-2.67825	1.11755	0.0226588	0.0541247	Protein kinase domain-containing protein	0
TRINITY_DN6652_c0_g1_i1	A0A1D6GQH3	HR	DR10	1.15951	5.70384	0.0224936	0.0538089	Protein NETWORKED 1A	F:GO:0003677
TRINITY_DN34203_c0_g1_i1	A0A3L6EDE4	HR	DR10	2.83877	-0.23755	0.0206402	0.0501586	Protein NRT1/ PTR FAMILY 4.6	P:GO:0006508; F:GO:0004222; C:GO:0008180
TRINITY_DN1218_c0_g2_i1	A0A3L6RUX2	HR	DR10	-1.32146	4.5228	0.0229035	0.0545878	Protein ROOT HAIR DEFECTIVE 3	P:GO:0006468; F:GO:0004672; F:GO:0005524; F:GO:0030246; C:GO:0016020; C:GO:0016021
TRINITY_DN1205_c0_g1_i4	A0A1D6EVF6	HR	DR10	1.74704	4.25339	0.0212607	0.0513451	Protein SUPPRESSOR OF FRI 4	0
TRINITY_DN3675_c0_g1_i4	A0A3L6EJB9	HR	DR10	1.68493	4.16891	0.0211408	0.051113	Protein TRANSPARENT TESTA GLABRA 1	C:GO:0016020; C:GO:0016021
TRINITY_DN2617_c0_g1_i1	A0A1D6H3X3	HR	DR10	1.41255	3.1316	0.020831	0.0505319	Protein WVD2-like 5	F:GO:0003677; C:GO:0005634
TRINITY_DN27666_c0_g1_i1	A0A0D9YHX5	HR	DR10	-1.18603	5.08697	0.021484	0.0518012	Protein YIPF	0
TRINITY_DN39318_c0_g1_i1	A0A1E5V553	HR	DR10	-1.26483	3.90699	0.0215866	0.0520026	Protein-tyrosine-phosphatase IBR5	0
TRINITY_DN4330_c0_g1_i2	A0A2S3HHM5	HR	DR10	1.51228	2.71571	0.0224834	0.0537878	Purple acid phosphatase (EC 3.1.3.2)	C:GO:0016020
TRINITY_DN40128_c0_g1_i1	A0A3L6Q3R4	HR	DR10	2.39537	0.165795	0.0216832	0.0521859	Putative CRINKLY4-like receptor protein kinase family protein	0
TRINITY_DN770_c0_g1_i5	A0A1E5VIV4	HR	DR10	-1.5309	3.88741	0.0220402	0.05292	Putative lipid phosphate phosphatase 3, chloroplastic	0
TRINITY_DN2060_c0_g1_i3	A0A126X2U2	HR	DR10	2.14939	0.71953	0.0211844	0.0511972	Putative LOV domain-containing protein	F:GO:0005524; F:GO:0046872
TRINITY_DN2060_c0_g1_i4	A0A126X2U2	HR	DR10	-3.50826	2.00909	0.0226886	0.0541769	Putative LOV domain-containing protein	0
TRINITY_DN13717_c0_g1_i1	A0A3L6QJ72	HR	DR10	3.28016	-0.57195	0.0230709	0.0549289	Putative LRR receptor-like serine/threonine-protein kinase	0
TRINITY_DN7616_c0_g1_i1	A0A1D6KVC3	HR	DR10	-1.16337	4.56942	0.0211347	0.0511073	Putative prolyl 4-hydroxylase 12	0
TRINITY_DN11240_c0_g1_i1	A0A1E5UXF0	HR	DR10	1.61572	2.34878	0.0206862	0.0502525	Putative receptor-like protein kinase	0
TRINITY_DN27777_c0_g1_i1	A0A1E5WHC9	HR	DR10	1.71808	1.4743	0.0213908	0.0516164	Putative RNA methyltransferase pc1998 (Fragment)	0
TRINITY_DN14340_c0_g1_i1	A0A1E5VBA1	HR	DR10	2.4309	-0.121359	0.0233117	0.0554116	Putative WRKY transcription factor 72	F:GO:0016829; F:GO:0046872
TRINITY_DN11642_c0_g1_i1	A0A368QIL8	HR	DR10	2.08377	2.63542	0.0228223	0.0544324	Pyruvate, phosphate dikinase (EC 2.7.9.1)	0
TRINITY_DN14222_c0_g1_i1	A0A0A8Y1D0	HR	DR10	-1.72948	0.968349	0.0229297	0.0546373	Rad21_Rec8 domain-containing protein	P:GO:0006468; P:GO:0016310; F:GO:0004672; F:GO:0005524; F:GO:0016301; F:GO:0030247
TRINITY_DN15602_c0_g1_i1	A0A3L6E8C2	HR	DR10	1.73319	2.16173	0.0229418	0.0546534	Reticulon-like protein	0
TRINITY_DN41030_c0_g1_i1	A0A1D6HIZ8	HR	DR10	2.07321	0.167183	0.0217653	0.0523496	Retrotransposon protein Ty1-copia subclass	P:GO:0055085; C:GO:0016021
TRINITY_DN35089_c0_g1_i1	A0A3L6R6D2	HR	DR10	2.60233	-0.39876	0.0226645	0.0541352	Retrovirus-related Pol polyprotein LINE-1	0
TRINITY_DN17000_c0_g1_i1	A0A287GJK2	HR	DR10	-1.47166	2.50415	0.0233089	0.055408	Ribosomal_L12 domain-containing protein	0
TRINITY_DN11207_c0_g1_i1	A0A3B6EL93	HR	DR10	3.53524	-0.436643	0.0212015	0.0512322	Ribosomal_L28e domain-containing protein	0
TRINITY_DN40265_c0_g1_i1	A0A446RGE1	HR	DR10	1.86685	2.0522	0.0207816	0.0504541	RING-type domain-containing protein	0
TRINITY_DN7554_c0_g1_i1	A0A2T7D0U9	HR	DR10	1.21475	4.98946	0.0216159	0.0520485	RING-type domain-containing protein	P:GO:0006629; F:GO:0016787
TRINITY_DN39845_c0_g1_i1	A0A0A9DUK2	HR	DR10	-1.14844	4.94308	0.0213013	0.0514308	RING-type domain-containing protein	P:GO:0006811; P:GO:0055085; F:GO:0022857; C:GO:0016020
TRINITY_DN3997_c0_g1_i2	A0A2S3IMU2	HR	DR10	-1.27205	4.35108	0.0209199	0.0506812	RING-type domain-containing protein	0
TRINITY_DN37960_c0_g1_i1	A0A2T8IEI1	HR	DR10	-1.60225	3.81503	0.0213691	0.0515682	RING-type domain-containing protein	P:GO:0055114; F:GO:0016491
TRINITY_DN6205_c0_g1_i1	A0A1B6QNH6	HR	DR10	-1.6027	1.74104	0.0226528	0.0541199	RING-type domain-containing protein	P:GO:0007186; F:GO:0003924; F:GO:0005525; F:GO:0031683
TRINITY_DN39179_c0_g1_i1	A0A2S3GT07	HR	DR10	2.25482	1.38138	0.0224045	0.0536242	RING-type E3 ubiquitin transferase (EC 2.3.2.27)	0
TRINITY_DN9184_c0_g1_i1	A0A2T7F417	HR	DR10	1.25	5.48795	0.0209536	0.0507478	RING-type E3 ubiquitin transferase (EC 2.3.2.27)	P:GO:0055114; F:GO:0005506; F:GO:0016705; F:GO:0031418
TRINITY_DN4307_c0_g1_i1	A0A2S3IDU5	HR	DR10	1.30218	3.62494	0.0227892	0.0543884	RNA polymerase sigma factor	P:GO:0009651; P:GO:0016192; C:GO:0016021
TRINITY_DN13506_c0_g1_i1	A0A2T7EE73	HR	DR10	2.6557	-0.396887	0.023302	0.0553949	Rx_N domain-containing protein	P:GO:0006355; F:GO:0003700; F:GO:0043565
TRINITY_DN26067_c0_g1_i1	A0A368PHE3	HR	DR10	2.33934	0.262807	0.0213934	0.0516195	SEC7 domain-containing protein	P:GO:0016311; P:GO:0046854; F:GO:0004401
TRINITY_DN254_c0_g2_i2	A0A0E0RK35	HR	DR10	-1.1968	5.91487	0.0210303	0.0509122	Serine/threonine-protein phosphatase (EC 3.1.3.16)	0
TRINITY_DN12007_c0_g1_i1	A0A453G3A5	HR	DR10	1.90077	0.709061	0.0217267	0.0522844	SMC_N domain-containing protein	F:GO:0043531
TRINITY_DN136_c1_g1_i1	A0A220T1T2	HR	DR10	1.57725	3.72681	0.0229535	0.054678	Stress responsive NAC transcription factor	0
TRINITY_DN23816_c0_g1_i1	A0A1E5UKG0	HR	DR10	-1.60828	1.56121	0.0211186	0.0510806	Subtilisin-like protease SBT1.2	0
TRINITY_DN960_c0_g1_i5	A0A3L6QNP0	HR	DR10	1.33757	4.44841	0.0220476	0.0529285	SURP and G-patch domain-containing protein 1-like protein	0
TRINITY_DN364_c0_g2_i1	A0A0A9FEI3	HR	DR10	1.5326	2.13697	0.0212422	0.0513124	SWIB domain-containing protein	P:GO:0045489; P:GO:0071555; F:GO:0047262; C:GO:0000139; C:GO:0016021
TRINITY_DN109_c0_g1_i4	A0A1B6P8R0	HR	DR10	1.74713	3.25934	0.0205791	0.0500518	TFIIS N-terminal domain-containing protein	F:GO:0008017; C:GO:0005874
TRINITY_DN26893_c0_g1_i1	A0A317YJM0	HR	DR10	2.3358	0.367098	0.0225636	0.0539481	Thaumatin-like protein	P:GO:0006414; F:GO:0003746; F:GO:0005525
TRINITY_DN739_c0_g1_i3	A0A2T7EC50	HR	DR10	1.36816	4.84166	0.0216082	0.0520361	TPT domain-containing protein	0
TRINITY_DN6706_c0_g1_i4	A0A1B6Q7W5	HR	DR10	1.66291	2.55749	0.020635	0.050149	Transcription and mRNA export factor ENY2 (Enhancer of yellow 2 transcription factor homolog)	C:GO:0016020; C:GO:0016021
TRINITY_DN5484_c0_g1_i2	A0A0D9XLM8	HR	DR10	-1.22785	4.52839	0.0214486	0.0517283	Trehalase (EC 3.2.1.28) (Alpha-trehalose glucohydrolase)	0	DOWN
TRINITY_DN39914_c0_g1_i1	A0A3L6TNM2	HR	DR10	-1.80052	1.68097	0.0208049	0.0505076	Trehalose 6-phosphate phosphatase (EC 3.1.3.12)	0	DOWN
TRINITY_DN18191_c0_g1_i1	A0A1E5VKY3	HR	DR10	1.8174	0.361571	0.0213696	0.0515682	tRNA modification GTPase MnmE	0
TRINITY_DN9283_c0_g1_i1	A0A0A9RKB3	HR	DR10	1.46393	3.24574	0.022668	0.0541405	TRUD domain-containing protein	P:GO:0006355; F:GO:0003723; F:GO:0046872
TRINITY_DN34534_c0_g1_i1	A0A2T7EXU2	HR	DR10	-1.28385	4.45879	0.0208597	0.0505708	t-SNARE coiled-coil homology domain-containing protein	0
TRINITY_DN1080_c0_g1_i9	A0A2T7C2F8	HR	DR10	-1.34996	3.9869	0.0232357	0.0552535	TTF-type domain-containing protein	0
TRINITY_DN36253_c0_g1_i1	A0A1J3F2Q6	HR	DR10	2.81198	-0.289567	0.0219559	0.0527457	Tubulin alpha chain	C:GO:0016021
TRINITY_DN1001_c0_g1_i1	A0A3L6SI06	HR	DR10	1.71528	1.56362	0.0216081	0.0520361	U1 small nuclear ribonucleoprotein 70 kDa-like	P:GO:0009234; F:GO:0008935; C:GO:0005777

## Sheet: Root Netowrk Analysis
Gene	uniprotId	sampleA	sampleB	logFC	logCPM	PValue	FDR	Description	GOiD	BetweennessCentrality	Degree	ModuleID_Roots	DEG	Direction
TRINITY_DN36676_c0_g1_i1	A0A1E5WBB5	HR	DR60	-6.66211	4.33701	4.33e-20	8.46e-18	11-beta-hydroxysteroid dehydrogenase 1B	P:GO:0045944; F:GO:0001228; F:GO:0046983	0.000427	8	4	YES	DOWN
TRINITY_DN39312_c0_g1_i1	A0A1E5WBB5	HR	DR60	-7.93349	6.41162	9.38e-29	4.64e-26	11-beta-hydroxysteroid dehydrogenase 1B	0	0.000881	12	4	YES	DOWN
TRINITY_DN1488_c0_g1_i5	A0A3L6F143	HR	DR60	1.58451	3.35054	0.00802118	0.0295692	1-acyl-sn-glycerol-3-phosphate acyltransferase PLS1	C:GO:0016020; C:GO:0016021	0.00294177	3	7	YES	UP
TRINITY_DN1488_c0_g1_i2	A0A3L6F143	HR	DR60	3.06473	2.42545	9.18e-05	0.000775909	1-acyl-sn-glycerol-3-phosphate acyltransferase PLS1	C:GO:0016021	0.00949852	5	1	YES	UP
TRINITY_DN12324_c0_g1_i1	A0A1E5VCQ4	HR	DR60	-2.17731	1.18088	0.00139731	0.00710683	3-hydroxy-3-methylglutaryl coenzyme A reductase (HMG-CoA reductase) (EC 1.1.1.34)	0	0.0017762	2	2	YES	DOWN
TRINITY_DN36591_c0_g1_i1	A0A1W0W4Z5	HR	DR60	-8.84159	8.09612	4.99e-33	5.34e-30	4Fe-4S ferredoxin-type domain-containing protein	P:GO:0015986; F:GO:0046933; C:GO:0016020	0.0333833	38	4	YES	DOWN
TRINITY_DN3479_c0_g1_i1	A0A1L4AJB0	HR	DR60	6.37442	5.1533	1.46e-12	9.78e-11	4-hydroxycinnamoyl-CoA ligase 4	P:GO:0006355	0.0017762	2		YES	UP
TRINITY_DN5572_c0_g1_i1	A0A3L6QR84	HR	DR60	3.94451	6.0846	4.06e-07	7.73e-06	65-kDa microtubule-associated protein 6-like	0	0	1	2	YES	UP
TRINITY_DN17549_c0_g1_i1	A0A0E0N5S9	HR	DR60	2.10565	1.63095	0.0135354	0.0450338	Aa_trans domain-containing protein	F:GO:0003723	0.0192932	4	3	YES	UP
TRINITY_DN17756_c0_g1_i1	A0A0A9E581	HR	DR60	-2.66095	0.69483	0.00064492	0.00377198	Aa_trans domain-containing protein	0	0.00229657	5	2	YES	DOWN
TRINITY_DN1786_c0_g1_i1	A0A2S3HBK1	HR	DR60	2.90895	3.76769	1.12e-05	0.000132173	Aa_trans domain-containing protein	0	0.00532228	3	7	YES	UP
TRINITY_DN799_c0_g1_i2	A0A2S3H6E1	HR	DR60	3.49148	2.54929	9.54e-06	0.00011554	Aa_trans domain-containing protein	0	0.0218348	10	6	YES	UP
TRINITY_DN1786_c0_g1_i4	A0A2S3HPU6	HR	DR60	3.15822	5.62564	2.95e-10	1.22e-08	Aa_trans domain-containing protein	0	0.0017762	3	3	YES	UP
TRINITY_DN16_c0_g1_i1	A0A2T8KN22	HR	DR60	4.65884	7.31454	3.75e-05	0.000368241	AAA domain-containing protein	P:GO:0006355; F:GO:0003690	0.0141591	7		YES	UP
TRINITY_DN5634_c0_g1_i1	A0A1E5UUV8	HR	DR60	1.96868	2.3206	0.00410383	0.0171041	AAA-ATPase	0	0.00879272	5	1	YES	UP
TRINITY_DN14866_c0_g1_i1	A0A1D6L840	HR	DR60	-2.02513	1.70214	0.00503443	0.0202194	AAA-ATPase ASD mitochondrial	P:GO:0006355; F:GO:0003700	0	1	5	YES	DOWN
TRINITY_DN26786_c0_g1_i1	A0A1E5W309	HR	DR60	4.48142	6.00907	3e-11	1.55e-09	AAI domain-containing protein	0	0	1		YES	UP
TRINITY_DN35487_c0_g1_i1	A0A3L6FUM7	HR	DR60	-6.42359	6.95186	1.07e-22	2.81e-20	AAI domain-containing protein	0	0.00384533	17	4	YES	DOWN
TRINITY_DN14030_c0_g1_i1	A0A1Z5S437	HR	DR60	-2.87424	2.25699	0.00191534	0.00918746	AB hydrolase-1 domain-containing protein	0	0.000391	5	5	YES	DOWN
TRINITY_DN29839_c0_g1_i1	A0A0E0MVG6	HR	DR60	-2.03245	0.975927	0.00257773	0.0117292	ABC1 domain-containing protein	C:GO:0016020; C:GO:0016021	0.0017762	2		YES	DOWN
TRINITY_DN36447_c0_g1_i1	A0A446MUJ9	HR	DR60	-3.57453	1.08904	0.000107725	0.000885301	ABC1 domain-containing protein	C:GO:0016021	0	2	8	YES	DOWN
TRINITY_DN4252_c1_g1_i1	A0A3L6S319	HR	DR60	-4.13234	3.59739	1.91e-10	8.25e-09	ABSCISIC ACID-INSENSITIVE 5-like protein 5	P:GO:0006633; F:GO:0004315	0.00531912	2	5	YES	DOWN
TRINITY_DN1968_c0_g1_i2	A0A0D9XUG7	HR	DR60	1.66964	5.26907	0.00122088	0.0063446	Adenylyl-sulfate kinase (EC 2.7.1.25)	P:GO:0006397; F:GO:0003723	0	1		YES	UP
TRINITY_DN4022_c0_g1_i1	A0A2T7BZ39	HR	DR60	-4.92189	5.86979	4.41e-16	5.1e-14	ADF-H domain-containing protein	0	0	2	8	YES	DOWN
TRINITY_DN662_c0_g1_i10	A0A1D6IT17	HR	DR60	3.35052	3.85113	2.83e-07	5.62e-06	ADP_ATP carrier protein	P:GO:0006890; C:GO:0016021	0.0317057	9	4	YES	UP
TRINITY_DN10689_c0_g1_i1	A0A368Q5H9	HR	DR60	3.15715	2.46378	8.01e-05	0.000692015	ALA-interacting subunit	P:GO:0046856; F:GO:0016787	0	2	2	YES	UP
TRINITY_DN3402_c0_g1_i1	A0A2S3HQ16	HR	DR60	2.33824	2.87553	0.000309827	0.00208874	Aldo_ket_red domain-containing protein	F:GO:0008270	0.00465761	4	2	YES	UP
TRINITY_DN5007_c0_g1_i1	A0A1D6G2H2	HR	DR60	1.84498	2.03067	0.00963588	0.0342815	Alpha/beta-Hydrolases superfamily protein	0	0.00356792	6	1	YES	UP
TRINITY_DN2389_c0_g1_i1	A0A2S3HVK5	HR	DR60	2.91571	3.51299	2.51e-06	3.72e-05	Alpha-galactosidase (EC 3.2.1.22) (Melibiase)	P:GO:0009987; F:GO:0016301	0	1	6	YES	UP
TRINITY_DN799_c0_g1_i7	A0A3L6R7P4	HR	DR60	3.38857	5.51398	1.16e-05	0.000135997	Amino acid permease 3-like	0	0.0150191	18	1	YES	UP
TRINITY_DN799_c0_g1_i6	A0A3L6R7P4	HR	DR60	4.15208	5.97773	3.67e-07	7.05e-06	Amino acid permease 3-like	P:GO:0016567; F:GO:0004842	0.010703	3	13	YES	UP
TRINITY_DN7889_c0_g1_i1	A0A287P3H3	HR	DR60	-4.34243	3.05162	1.19e-09	4.29e-08	AMP-binding domain-containing protein	0	0.0155587	9	1	YES	DOWN
TRINITY_DN8826_c0_g1_i2	A0A3L6T7A1	HR	DR60	2.7296	2.32044	0.000154509	0.00119063	AN1-type zinc finger protein 2B	F:GO:0005524; F:GO:0016740	0.00354924	5	4	YES	UP
TRINITY_DN12440_c0_g1_i1	A0A3L6SXE9	HR	DR60	3.16927	2.20596	0.000178259	0.00133694	AP2/ERF and B3 domain-containing protein	0	7.9e-07	3	7	YES	UP
TRINITY_DN9287_c0_g1_i1	A0A1E5VP03	HR	DR60	3.09628	4.39346	1.36e-05	0.000155965	AP2/ERF and B3 domain-containing protein	0	0.00196809	3	1	YES	UP
TRINITY_DN19409_c0_g1_i1	A0A2T8II24	HR	DR60	-2.43308	1.54741	0.0100043	0.035338	AP2/ERF domain-containing protein	F:GO:0003723	0.0017762	2	5	YES	DOWN
TRINITY_DN1620_c0_g1_i1	A0A0E0FD79	HR	DR60	3.62377	5.09142	8.73e-05	0.000744218	AP2/ERF domain-containing protein	0	0.0017762	2	9	YES	UP
TRINITY_DN15843_c0_g1_i1	A0A2X0S6N9	HR	DR60	-5.23064	3.59378	1.4e-10	6.27e-09	AP2/ERF domain-containing protein	F:GO:0003723	0.00532228	3	6	YES	DOWN
TRINITY_DN17685_c0_g1_i1	A0A3L6Q7Y6	HR	DR60	-4.34343	3.9972	8.32e-11	3.87e-09	Aspartic proteinase nepenthesin-1-like	F:GO:0005488; C:GO:0016020	0.00423277	7	5	YES	DOWN
TRINITY_DN17949_c0_g1_i1	A0A1E5VUR1	HR	DR60	2.20861	0.283198	0.00760335	0.0283572	ATP-dependent 6-phosphofructokinase 3	P:GO:0008610; P:GO:0055114; F:GO:0004497; F:GO:0005506; C:GO:0016021	0	1	2	YES	UP
TRINITY_DN22359_c0_g1_i1	A0A287EV61	HR	DR60	-1.6801	0.790426	0.0130898	0.0438784	ATP-dependent DNA helicase (EC 3.6.4.12)	F:GO:0005524	0.0017762	3	1	YES	DOWN
TRINITY_DN7771_c0_g1_i1	A0A3L6S1E9	HR	DR60	-3.98115	6.45546	4.96e-12	2.98e-10	Auxin response factor	P:GO:0055114; F:GO:0016491	0	1	3	YES	DOWN
TRINITY_DN624_c0_g1_i1	A0A0A9QIV1	HR	DR60	2.21287	2.60786	0.0111221	0.0384304	AvrRpt-cleavage domain-containing protein	0	0.0017762	2		YES	UP
TRINITY_DN6845_c0_g1_i1	A0A1E5UQE4	HR	DR60	2.04592	2.33034	0.0139035	0.046039	Benzyl alcohol O-benzoyltransferase	F:GO:0016757	0.00478847	2	6	YES	UP
TRINITY_DN34525_c1_g1_i1	A0A3L6TNG8	HR	DR60	-6.62901	4.59961	1.07e-19	1.93e-17	Beta-amylase (EC 3.2.1.2)	0	0.00726543	5	5	YES	DOWN
TRINITY_DN34525_c0_g1_i1	A0A1E5VP57	HR	DR60	-7.40666	5.97255	1.12e-26	4.41e-24	Beta-amylase (EC 3.2.1.2)	F:GO:0005524; F:GO:0016887; F:GO:0046872; C:GO:0016021	0.0198236	11	4	YES	DOWN
TRINITY_DN6029_c0_g1_i1	A0A0A9CQ67	HR	DR60	1.74661	2.9725	0.0123432	0.0418264	BHLH domain-containing protein	P:GO:0006470; F:GO:0004721	0	1	2	YES	UP
TRINITY_DN2327_c0_g1_i1	A0A0A9DGI5	HR	DR60	4.33862	5.73839	3.56e-05	0.000351887	BHLH domain-containing protein	0	0.0347616	7	10	YES	UP
TRINITY_DN212_c0_g1_i2	A0A368SF24	HR	DR60	4.72487	8.50814	1.56e-07	3.36e-06	BHLH domain-containing protein	0	0.0123601	11	1	YES	UP
TRINITY_DN21220_c0_g1_i1	A0A2T7CNN0	HR	DR60	5.28028	6.2702	2.43e-12	1.56e-10	Bidirectional sugar transporter SWEET	P:GO:0006168; P:GO:0009116; F:GO:0003999; C:GO:0005737	0.00485386	5	2	YES	UP
TRINITY_DN28776_c0_g1_i1	A0A1D6K2L3	HR	DR60	-6.33727	5.68863	3.96e-19	6.72e-17	Bidirectional sugar transporter SWEET	P:GO:0006383; F:GO:0003677; F:GO:0003899; C:GO:0005666	0.00359529	6	8	YES	DOWN
TRINITY_DN7920_c0_g1_i1	A0A3L6QDX9	HR	DR60	-3.51683	2.68084	4.64e-06	6.23e-05	Bifunctional dTDP-4-dehydrorhamnose 3_5-epimerase/dTDP-4-dehydrorhamnose reductase	P:GO:0055085; F:GO:0005524; F:GO:0042626; C:GO:0005774; C:GO:0016021	0	1		YES	DOWN
TRINITY_DN1028_c0_g1_i6	A0A2T7E5F5	HR	DR60	1.6451	2.60848	0.0147211	0.0482326	BZIP domain-containing protein	0	0	1	1	YES	UP
TRINITY_DN1651_c0_g1_i5	A0A194YPY2	HR	DR60	1.80662	3.1895	0.00254021	0.0115918	C2 domain-containing protein	F:GO:0030145; F:GO:0045735; C:GO:0005618	0	1	2	YES	UP
TRINITY_DN620_c0_g1_i5	A0A2T7CXW1	HR	DR60	2.36706	3.58417	0.000245856	0.00173672	C2 domain-containing protein	0	0.00379674	4	2	YES	UP
TRINITY_DN251_c0_g1_i4	A0A2T7ED66	HR	DR60	2.07269	4.98983	0.00427688	0.0176943	C2H2-type domain-containing protein	0	0.00228984	7	1	YES	UP
TRINITY_DN649_c0_g1_i2	A0A1D6EHL5	HR	DR60	2.8029	2.87588	0.00126327	0.00652767	Calcium dependent protein kinase11	0	0	2		YES	UP
TRINITY_DN9580_c0_g1_i1	A0A1D6KXS4	HR	DR60	2.3471	1.73928	0.00438647	0.0180676	Calcium-transporting ATPase (EC 7.2.2.10)	0	0.000485	3	10	YES	UP
TRINITY_DN630_c0_g1_i3	A0A2T8I7D1	HR	DR60	2.95791	4.46419	0.000169519	0.00128264	Calcium-transporting ATPase (EC 7.2.2.10)	0	0.00351135	3	11	YES	UP
TRINITY_DN1310_c0_g1_i2	A0A0A9PIX2	HR	DR60	2.56955	4.22404	0.00908924	0.0327165	Carboxypeptidase (EC 3.4.16.-)	P:GO:0055114; F:GO:0004497; F:GO:0005506; F:GO:0016705; F:GO:0020037	0	1	7	YES	UP
TRINITY_DN8510_c0_g1_i1	A0A446SHC3	HR	DR60	3.01611	2.23001	0.000352036	0.00231668	Cas1_AcylT domain-containing protein	F:GO:0005524; F:GO:0016887; C:GO:0016021	0	1	4	YES	UP
TRINITY_DN21319_c0_g1_i1	A0A3L6SWJ3	HR	DR60	2.64151	1.70991	0.000263442	0.00183693	Cas1_AcylT domain-containing protein	F:GO:0016787	0.000549	3	4	YES	UP
TRINITY_DN33701_c0_g1_i1	A0A0A9AVT8	HR	DR60	-4.1152	4.69475	1.09e-12	7.5e-11	CBS domain-containing protein	P:GO:0006310; P:GO:0032508; F:GO:0003676; F:GO:0003678; F:GO:0005524	0.081107	6	8	YES	DOWN
TRINITY_DN181_c0_g1_i3	A0A1D6FM32	HR	DR60	2.26103	5.52543	1.13e-05	0.000132956	Cellulose synthase (EC 2.4.1.12)	P:GO:0015074; F:GO:0003676	0.0017762	2	3	YES	UP
TRINITY_DN724_c0_g1_i1	A0A1E5W5F1	HR	DR60	3.17686	4.91709	2.49e-06	3.69e-05	Chemocyanin	P:GO:0030244; P:GO:0071555; F:GO:0016760; C:GO:0016021	0.0114516	9	1	YES	UP
TRINITY_DN9724_c0_g2_i1	A0A0A9DSP5	HR	DR60	2.96815	0.825333	0.000309826	0.00208874	Chorismate mutase (EC 5.4.99.5)	F:GO:0004792	0	1	4	YES	UP
TRINITY_DN21508_c0_g1_i1	A0A0E0FCC8	HR	DR60	2.56764	2.13573	0.000476529	0.00295367	CN hydrolase domain-containing protein	C:GO:0016021	0	1	7	YES	UP
TRINITY_DN2183_c1_g1_i1	A0A0A9GUM5	HR	DR60	2.6592	5.1289	0.00139206	0.00708448	Cncr2	0	0.00839439	9	1	YES	UP
TRINITY_DN3347_c0_g1_i1	A0A1E5UL42	HR	DR60	-3.86266	9.32439	4.7e-12	2.85e-10	CO(2)-response secreted protease	P:GO:0000272; F:GO:0016161; F:GO:0102229	3.63e-05	2	8	YES	DOWN
TRINITY_DN32349_c0_g1_i1	A0A3L6TMV1	HR	DR60	4.56105	4.10066	3.62e-09	1.16e-07	CSC1-like protein	0	0.000887	2	13	YES	UP
TRINITY_DN5408_c0_g1_i9	A0A2S3HG74	HR	DR60	2.9482	4.01671	1.06e-06	1.76e-05	Cyclic nucleotide-binding domain-containing protein	0	0.0017762	2		YES	UP
TRINITY_DN411_c0_g1_i1	A0A1E5W3A3	HR	DR60	3.31008	4.16364	4.46e-06	6.02e-05	Cysteine proteinase inhibitor	0	0	1		YES	UP
TRINITY_DN3989_c0_g1_i3	A0A446VIA3	HR	DR60	6.36778	5.07278	9.05e-09	2.67e-07	Cytochrome b5 heme-binding domain-containing protein	P:GO:0006396; C:GO:0016021	0	1	6	YES	UP
TRINITY_DN190_c0_g1_i4	A0A3B6TE02	HR	DR60	2.35788	3.80044	7.72e-05	0.000670801	Cytochrome b561 and DOMON domain-containing protein	0	0	1	6	YES	UP
TRINITY_DN1364_c0_g1_i1	A0A3L6T039	HR	DR60	2.86806	0.202154	0.00333064	0.0144628	Cytochrome c oxidase assembly protein COX19-like	F:GO:0003677	0	1	7	YES	UP
TRINITY_DN11516_c0_g1_i1	A0A1D6LDL6	HR	DR60	-3.79746	1.44617	3.51e-06	4.93e-05	Cytochrome P450 71A26	P:GO:0005975; P:GO:0071555; F:GO:0004650; C:GO:0005576	8.07e-06	3	4	YES	DOWN
TRINITY_DN26814_c0_g1_i1	A0A1E5W328	HR	DR60	3.50549	6.26585	4.98e-05	0.000464541	Cytochrome P450 94C1	P:GO:0009765; P:GO:0018298; F:GO:0016168; C:GO:0009522; C:GO:0009523; C:GO:0009535; C:GO:0016021	0.00638897	26	1	YES	UP
TRINITY_DN16221_c0_g1_i1	A0A1E5W4D2	HR	DR60	3.74544	5.31466	7.96e-06	9.89e-05	Cytochrome P450 94C1	P:GO:0006457	4.47e-06	2	1	YES	UP
TRINITY_DN876_c0_g1_i5	A0A270R5U0	HR	DR60	3.93617	0.975493	9.22e-05	0.000778314	DDE Tnp4 domain-containing protein	P:GO:0055114; F:GO:0004497; F:GO:0005506; F:GO:0016705; F:GO:0020037	0.00708585	2		YES	UP
TRINITY_DN18210_c0_g1_i1	A0A317Y7J2	HR	DR60	-6.30015	5.90695	4.66e-13	3.4e-11	Defensin-like protein	P:GO:0016567; F:GO:0004842	0.00375043	27	4	YES	DOWN
TRINITY_DN34358_c0_g1_i1	A0A1D6HFV9	HR	DR60	3.8527	5.35738	0.000121665	0.00097689	Dehydration-responsive element-binding protein 1A	P:GO:0055085; F:GO:0022857; C:GO:0016021	0	1	1	YES	UP
TRINITY_DN11357_c0_g1_i1	A0A1D6GTM8	HR	DR60	-2.20929	2.60768	0.00187897	0.00904625	Dihydroflavonol-4-reductase	P:GO:0006355; F:GO:0046983	0	2	2	YES	DOWN
TRINITY_DN699_c0_g1_i1	A0A368S5Z6	HR	DR60	3.43017	3.93687	2.57e-05	0.000267297	Dirigent protein	0	0	1	1	YES	UP
TRINITY_DN924_c0_g1_i1	A0A2T7ELI8	HR	DR60	1.44062	5.09373	0.00252037	0.0115192	DNA (cytosine-5)-methyltransferase (EC 2.1.1.37)	0	0	1	5	YES	UP
TRINITY_DN2455_c0_g1_i3	A0A2T7DFJ2	HR	DR60	1.94721	2.95445	0.00168258	0.00828382	DNA-(apurinic or apyrimidinic site) lyase (EC 4.2.99.18)	0	0.0017762	2	7	YES	UP
TRINITY_DN27649_c0_g1_i1	A0A1E5VSZ4	HR	DR60	-3.68686	2.51703	4.98e-06	6.61e-05	DOG1 domain-containing protein	P:GO:0042545; P:GO:0043086; F:GO:0004857; F:GO:0030599; F:GO:0045330; C:GO:0016021	0.00177732	4	4	YES	DOWN
TRINITY_DN25032_c0_g1_i1	A0A0E0MCF3	HR	DR60	-5.19601	5.55587	1.9e-18	2.93e-16	DUF3700 domain-containing protein	P:GO:0006355; P:GO:0009734; F:GO:0003677	0.00960506	4	5	YES	DOWN
TRINITY_DN35475_c0_g1_i1	A0A287IHP8	HR	DR60	-6.18488	4.05086	1.31e-16	1.66e-14	DUF4149 domain-containing protein	P:GO:0019432; F:GO:0004144; F:GO:0008374; F:GO:0016740; F:GO:0016746; C:GO:0005783; C:GO:0005789; C:GO:0016020; C:GO:0016021	0.00246435	25	4	YES	DOWN
TRINITY_DN28310_c0_g1_i1	A0A0D9W545	HR	DR60	-8.5959	8.37132	3.45e-42	1.77e-38	DUF4149 domain-containing protein	P:GO:0006979; P:GO:0007018; P:GO:0055114; P:GO:0098869; F:GO:0003777; F:GO:0004601; F:GO:0005524; F:GO:0008017; F:GO:0020037	0.0263973	44	4	YES	DOWN
TRINITY_DN39789_c0_g1_i1	A0A368QG25	HR	DR60	3.25131	1.45413	7e-05	0.000619021	DUF4408 domain-containing protein	0	0.00536529	4	6	YES	UP
TRINITY_DN33093_c0_g1_i1	A0A1W0W6R7	HR	DR60	-6.58121	5.8425	6.11e-27	2.49e-24	DUF4408 domain-containing protein	P:GO:0006357; F:GO:0003677; F:GO:0046983	0.0270386	10	4	YES	DOWN
TRINITY_DN35588_c0_g1_i1	A0A0A9D5C9	HR	DR60	2.00438	1.46699	0.00500212	0.0201192	DUF547 domain-containing protein	0	0.0017762	2	7	YES	UP
TRINITY_DN33887_c0_g1_i1	A0A453FSI7	HR	DR60	-5.36641	4.49667	1.66e-17	2.26e-15	DYW_deaminase domain-containing protein	P:GO:0007165; P:GO:0043666; F:GO:0019888; C:GO:0000159	0.00121807	4	2	YES	DOWN
TRINITY_DN637_c0_g1_i1	A0A0A9GQI7	HR	DR60	1.91796	6.57068	0.00136758	0.00697896	EF-hand domain-containing protein	0	0.0587427	15	1	YES	UP
TRINITY_DN628_c0_g1_i2	A0A0A9EZ07	HR	DR60	2.6899	4.13799	0.000473922	0.00294151	Epimerase domain-containing protein	P:GO:0006412; F:GO:0003735; C:GO:0005840	0.0295682	11	1	YES	UP
TRINITY_DN33357_c0_g1_i1	A0A3L6PME9	HR	DR60	-4.32072	1.53381	6.17e-07	1.12e-05	Epimerase domain-containing protein	0	0.00354924	3	6	YES	DOWN
TRINITY_DN580_c0_g1_i4	A0A3L6QN84	HR	DR60	2.86511	2.41988	0.000520124	0.00317832	Equilibrative nucleotide transporter 3-like isoform X2	0	0.000574	2	6	YES	UP
TRINITY_DN29396_c0_g1_i1	A0A3L6TUR4	HR	DR60	-4.25982	2.10477	2.2e-07	4.53e-06	Ethylene-insensitive protein 2-like isoform X1	F:GO:0016788	0	1	8	YES	DOWN
TRINITY_DN1009_c0_g1_i1	A0A1D6MRZ1	HR	DR60	3.18511	5.12417	0.000891617	0.00490475	Ethylene-responsive transcription factor RAP2-2	0	0.00902366	4	9	YES	UP
TRINITY_DN535_c0_g1_i1	A0A1E5W7G0	HR	DR60	2.8694	3.23833	0.000239136	0.0016983	Fasciclin-like arabinogalactan protein 15	0	0.0148391	9	1	YES	UP
TRINITY_DN982_c0_g2_i1	A0A1E5W7G0	HR	DR60	2.74345	5.93101	8.72e-05	0.000743623	Fasciclin-like arabinogalactan protein 15	0	0.0423162	25	1	YES	UP
TRINITY_DN1714_c0_g1_i1	A0A2T7CIB9	HR	DR60	-4.82341	3.08776	7.85e-11	3.69e-09	Fatty acid hydroxylase domain-containing protein	0	0.00355082	4	5	YES	DOWN
TRINITY_DN127_c0_g1_i5	A0A1B6P8N4	HR	DR60	3.03975	6.54677	0.000106015	0.000873429	FBPase domain-containing protein	P:GO:0055114; F:GO:0005506; F:GO:0016491; F:GO:0051537; F:GO:0071949	0.0243676	31	1	YES	UP
TRINITY_DN24579_c0_g1_i1	A0A446WJV9	HR	DR60	2.16941	2.30319	0.00223724	0.0104472	Fe2OG dioxygenase domain-containing protein	0	0.0123829	3		YES	UP
TRINITY_DN22799_c0_g1_i1	A0A368QGL4	HR	DR60	-3.68799	1.4881	3.22e-06	4.57e-05	Fe2OG dioxygenase domain-containing protein	P:GO:0090304	0	2	10	YES	DOWN
TRINITY_DN358_c0_g1_i2	A0A368Q1V1	HR	DR60	3.50184	6.21769	5.76e-08	1.39e-06	Fe2OG dioxygenase domain-containing protein	P:GO:0046037; P:GO:0046710; F:GO:0004385	0.00368723	3	5	YES	UP
TRINITY_DN23534_c0_g1_i1	A0A0A9HYL6	HR	DR60	-2.9684	1.42741	4.56e-05	0.000432817	FH2 domain-containing protein	F:GO:0003676	0.00533935	5	6	YES	DOWN
TRINITY_DN3154_c0_g2_i1	A0A3L6R079	HR	DR60	2.40671	3.33241	0.00040393	0.0025925	Flowering-promoting factor 1-like protein 1	P:GO:0055085; F:GO:0005524; F:GO:0042626; C:GO:0016021	0.00806778	5	2	YES	UP
TRINITY_DN35428_c0_g1_i1	A0A0A9PAD6	HR	DR60	-6.01357	5.39023	2.97e-20	5.95e-18	FLZ-type domain-containing protein	0	0.00659957	30	4	YES	DOWN
TRINITY_DN534_c0_g1_i3	A0A3L6TPZ7	HR	DR60	4.62043	5.13597	5.2e-07	9.62e-06	Formimidoyltransferase-cyclodeaminase-like	0	0.0159141	6	1	YES	UP
TRINITY_DN534_c0_g1_i1	A0A3L6TPZ7	HR	DR60	4.59596	4.74426	1.47e-09	5.25e-08	Formimidoyltransferase-cyclodeaminase-like	0	0.00282504	3	9	YES	UP
TRINITY_DN25820_c0_g1_i1	A0A1E5V4A4	HR	DR60	-3.65975	3.0033	5.75e-06	7.48e-05	Galactinol--sucrose galactosyltransferase	P:GO:0006486; F:GO:0008378; F:GO:0030246; C:GO:0016021	0	1	5	YES	DOWN
TRINITY_DN22015_c0_g1_i1	A0A3L6FNE3	HR	DR60	-4.61721	3.98375	7.7e-11	3.63e-09	Galactinol--sucrose galactosyltransferase	0	0.0017762	2	5	YES	DOWN
TRINITY_DN2555_c0_g1_i1	A0A2T7DNN8	HR	DR60	-1.83062	6.87397	0.000107736	0.000885301	Germin-like protein	0	0	1		YES	DOWN
TRINITY_DN871_c0_g1_i2	A0A2T7D487	HR	DR60	7.68027	4.7908	5.51e-17	7.19e-15	Germin-like protein	P:GO:0006468; F:GO:0004672; F:GO:0005524; C:GO:0016021	0	1	4	YES	UP
TRINITY_DN37525_c0_g1_i2	A0A3L6FFD9	HR	DR60	2.25386	3.83623	0.000139538	0.00109283	Gibberellin 2-beta-dioxygenase	0	0.000893	2	1	YES	UP
TRINITY_DN36249_c0_g1_i1	A0A453H7M8	HR	DR60	-8.50057	5.6028	8.65e-30	5e-27	Gln-synt_C domain-containing protein	0	0.000822	3	5	YES	DOWN
TRINITY_DN9270_c0_g1_i1	A0A1E5V0Q5	HR	DR60	-3.56277	0.884748	2.22e-06	3.34e-05	Glucan endo-1_3-beta-glucosidase 8	P:GO:0006166; P:GO:0006167; P:GO:0016310; F:GO:0004001	0.0017762	2	6	YES	DOWN
TRINITY_DN28024_c0_g1_i1	A0A1E5VBU4	HR	DR60	-2.58688	2.16547	0.000397759	0.00255943	Glucose-6-phosphate 1-epimerase (EC 5.1.3.15)	0	0.00531912	2		YES	DOWN
TRINITY_DN1480_c0_g1_i1	A0A1E5W9T9	HR	DR60	2.01693	2.04434	0.00776383	0.0288118	Glutamate decarboxylase (EC 4.1.1.15)	0	0.00140144	8	1	YES	UP
TRINITY_DN36515_c0_g1_i1	A0A3L6TS68	HR	DR60	-8.86822	6.84476	2.98e-36	5.32e-33	Glutamine synthetase (EC 6.3.1.2)	0	0.00887595	3	5	YES	DOWN
TRINITY_DN1625_c0_g1_i2	A0A3L6QFU0	HR	DR60	3.50269	4.39717	3.55e-05	0.000350752	Glutaredoxin domain-containing protein	0	0.00409845	6	1	YES	UP
TRINITY_DN1893_c0_g1_i2	A0A3L6DIA0	HR	DR60	3.78636	5.7916	1.55e-08	4.3e-07	Glycine-rich protein A3	0	0	1	9	YES	UP
TRINITY_DN30590_c0_g1_i1	A0A0A9FA29	HR	DR60	-2.17146	1.25582	0.00237187	0.0109612	Glycosyltransferase (EC 2.4.1.-)	0	0.0370933	9	5	YES	DOWN
TRINITY_DN34063_c0_g1_i1	A0A194YPZ3	HR	DR60	-3.17684	2.71594	1.32e-05	0.000152403	Glycosyltransferase (EC 2.4.1.-)	0	0.0176547	6	10	YES	DOWN
TRINITY_DN42435_c0_g1_i1	A0A368RAS2	HR	DR60	-6.55221	3.46956	5.41e-15	5.37e-13	Glycosyltransferase (EC 2.4.1.-)	P:GO:0006468; F:GO:0004672; F:GO:0005524; F:GO:0030246; C:GO:0016021	0.00274018	5	5	YES	DOWN
TRINITY_DN33461_c0_g1_i1	A0A0D9WPX2	HR	DR60	1.76883	2.08537	0.00716375	0.0270294	Glycosyltransferase family 92 protein (EC 2.4.1.-)	C:GO:0016021	3.84e-05	3	2	YES	UP
TRINITY_DN324_c0_g1_i3	A0A1D6HG89	HR	DR60	1.70526	4.72029	0.000705177	0.00405739	GPI transamidase subunit PIG-U	0	0.0017762	3	4	YES	UP
TRINITY_DN8677_c0_g1_i2	A0A0E0QAI8	HR	DR60	2.41363	4.68833	0.000489481	0.00302119	GRAS domain-containing protein	P:GO:0055085; C:GO:0016021	0.0110014	4	2	YES	UP
TRINITY_DN6485_c0_g1_i1	A0A2T8IAJ7	HR	DR60	-3.08858	5.34777	0.00012296	0.000984795	HATPase_c domain-containing protein	F:GO:0008168	0.00353661	8	5	YES	DOWN
TRINITY_DN105_c0_g2_i1	A0A0E0KM40	HR	DR60	-3.28003	6.14304	9.01e-05	0.000763609	HATPase_c domain-containing protein	C:GO:0032299	0	3	5	YES	DOWN
TRINITY_DN2990_c0_g1_i1	A0A0D9ZGC0	HR	DR60	-3.32039	2.85538	4.44e-05	0.000423561	HATPase_c domain-containing protein	P:GO:0006468; F:GO:0004672; F:GO:0005524; C:GO:0016021	0.0017762	3	5	YES	DOWN
TRINITY_DN26879_c0_g1_i1	A0A0E0KM40	HR	DR60	-3.48702	4.13635	7.98e-06	9.91e-05	HATPase_c domain-containing protein	0	0.00708585	9	5	YES	DOWN
TRINITY_DN1004_c0_g1_i4	A0A1W0VZU5	HR	DR60	-6.27	6.81828	6.97e-12	4.07e-10	Hcy-binding domain-containing protein	F:GO:0043531	0.00231418	4	2	YES	DOWN
TRINITY_DN2352_c0_g1_i2	A0A2H3X0X4	HR	DR60	-5.4412	5.68045	7.26e-20	1.35e-17	heat shock cognate 70 kDa protein 2-like	0	0.00700934	9	5	YES	DOWN
TRINITY_DN40075_c0_g1_i1	A0A3L6SFV7	HR	DR60	-7.17351	4.84307	6.15e-23	1.72e-20	Heat shock cognate 70 kDa protein-like	P:GO:0005975; F:GO:0004553	0.00368243	3	6	YES	DOWN
TRINITY_DN267_c0_g2_i1	A0A1E5VPP7	HR	DR60	3.42837	5.01257	5.05e-07	9.37e-06	Heat stress transcription factor A-4d	F:GO:0046983	0	3	1	YES	UP
TRINITY_DN42258_c0_g1_i1	A0A1D6QJG3	HR	DR60	-5.75859	2.94574	6.63e-12	3.88e-10	Heat stress transcription factor B-2b	P:GO:0006412; P:GO:0048193; F:GO:0003735; C:GO:0005840; C:GO:0016020	0.0129416	10	4	YES	DOWN
TRINITY_DN4584_c0_g1_i2	A0A3L6DHS7	HR	DR60	-4.79283	4.24964	1.2e-12	8.21e-11	Heat stress transcription factor C-2b	0	0.00354924	2	2	YES	DOWN
TRINITY_DN5992_c0_g1_i2	A0A2T7DKB2	HR	DR60	2.0744	2.74668	0.00131947	0.0067755	Helicase ATP-binding domain-containing protein	0	0.00911101	3	7	YES	UP
TRINITY_DN9233_c0_g1_i1	A0A287VQR2	HR	DR60	2.17942	2.91565	0.000658991	0.0038368	Hexosyltransferase (EC 2.4.1.-)	0	0.0110956	7	6	YES	UP
TRINITY_DN29132_c0_g1_i1	A0A1E5VNG3	HR	DR60	-5.55075	6.74372	1.47e-21	3.38e-19	Hexosyltransferase (EC 2.4.1.-)	P:GO:0006412; F:GO:0003735; C:GO:0015935	0	1	5	YES	DOWN
TRINITY_DN19870_c0_g1_i1	A0A1S4B5Z3	HR	DR60	-2.07475	1.37922	0.00561746	0.0221367	Histone H3	P:GO:0006096; F:GO:0004807	3.59e-05	2	2	YES	DOWN
TRINITY_DN6932_c0_g1_i4	A0A2T7CGI9	HR	DR60	1.87157	4.08294	0.00559159	0.022056	Homeobox domain-containing protein	0	0.0142277	10	1	YES	UP
TRINITY_DN40119_c0_g1_i1	A0A2T7DAF7	HR	DR60	-4.92045	3.36569	8.52e-11	3.95e-09	HSF_DOMAIN domain-containing protein	0	0.00866516	20	4	YES	DOWN
TRINITY_DN41076_c0_g1_i1	A0A0A9D202	HR	DR60	-5.34129	4.68226	7.47e-18	1.06e-15	Hsp101	C:GO:0016020	0.00558862	10	4	YES	DOWN
TRINITY_DN26818_c0_g1_i2	A0A2S3IBB0	HR	DR60	5.40058	3.84701	1.64e-11	8.85e-10	HTH myb-type domain-containing protein	0	0.00451146	3	7	YES	UP
TRINITY_DN1355_c0_g1_i5	A0A1B6QDJ7	HR	DR60	2.72871	4.85443	4.73e-07	8.84e-06	Hydrolase_4 domain-containing protein	P:GO:0006310; P:GO:0032508; F:GO:0003676; F:GO:0003678; F:GO:0005524	0.00134502	2	6	YES	UP
TRINITY_DN3131_c0_g1_i2	A0A3L6EQG4	HR	DR60	2.77701	3.77147	2.58e-05	0.000268029	Inactive leucine-rich repeat receptor-like protein kinase	P:GO:0006468; F:GO:0004674; F:GO:0005524	0.00991714	13	1	YES	UP
TRINITY_DN27614_c0_g1_i1	A0A0A9D5S2	HR	DR60	-2.79086	1.79137	0.00223189	0.0104246	J domain-containing protein	0	0.000887	2	13	YES	DOWN
TRINITY_DN26414_c0_g1_i1	A0A0A9D5S2	HR	DR60	-3.64654	2.39828	5.13e-05	0.000476772	J domain-containing protein	0	0.00299518	3	6	YES	DOWN
TRINITY_DN25471_c0_g1_i1	A0A2T7EAD9	HR	DR60	-3.99143	3.94041	1.78e-10	7.77e-09	J domain-containing protein	F:GO:0016757; C:GO:0016021	0.00892234	8	5	YES	DOWN
TRINITY_DN7534_c0_g1_i4	A0A3L6PBR2	HR	DR60	1.66795	4.65257	0.00145354	0.00734838	Kinesin-like protein	P:GO:0055085; C:GO:0016021	0.0142951	3	7	YES	UP
TRINITY_DN5594_c0_g1_i2	A0A368RZH1	HR	DR60	2.81536	5.0698	1.7e-07	3.6e-06	Kinesin-like protein	P:GO:0006825; F:GO:0016531; C:GO:0005758	0.00694448	4	6	YES	UP
TRINITY_DN22878_c0_g1_i1	A0A2S1WLT7	HR	DR60	-6.02926	4.93007	2.06e-20	4.18e-18	Late embryogenesis abundant	0	0.00192107	9	4	YES	DOWN
TRINITY_DN1391_c0_g1_i2	A0A2S1WLU2	HR	DR60	-6.65057	8.01125	8.57e-21	1.8e-18	Late embryogenesis abundant	P:GO:0015937; P:GO:0016310; F:GO:0004140; F:GO:0004595	0.0106913	24	4	YES	DOWN
TRINITY_DN11331_c0_g1_i1	A0A2S1WLT7	HR	DR60	-7.04625	7.22658	2.71e-22	6.84e-20	Late embryogenesis abundant	P:GO:0055085; F:GO:0022857; C:GO:0016021	0.00107629	9	4	YES	DOWN
TRINITY_DN26331_c0_g1_i1	A0A2S1WLQ8	HR	DR60	-6.57013	5.24619	6.54e-23	1.8e-20	Late embryogenesis abundant	F:GO:0005516	0.00318076	4	8	YES	DOWN
TRINITY_DN26973_c0_g1_i1	A0A2S1WLT7	HR	DR60	-6.81833	6.36209	7.35e-27	2.96e-24	Late embryogenesis abundant	0	1.86e-05	7	4	YES	DOWN
TRINITY_DN10711_c0_g1_i1	A0A2S1WLR2	HR	DR60	-9.46655	8.29335	4.93e-34	5.96e-31	Late embryogenesis abundant	P:GO:0007015; F:GO:0003774; F:GO:0003779; F:GO:0005524; C:GO:0016459	0.0127484	29	4	YES	DOWN
TRINITY_DN15879_c0_g1_i1	A0A2S1WLT8	HR	DR60	-9.19978	8.51554	4.16e-35	5.51e-32	Late embryogenesis abundant	P:GO:0006355; F:GO:0003677	0.0785748	22	4	YES	DOWN
TRINITY_DN28170_c0_g1_i1	A0A2S1WLR9	HR	DR60	-9.19763	10.4629	7.57e-36	1.15e-32	Late embryogenesis abundant	F:GO:0016787	0.00976621	40	4	YES	DOWN
TRINITY_DN24663_c0_g1_i1	A0A2S1WM14	HR	DR60	-9.05178	6.17567	3.73e-36	6.38e-33	Late embryogenesis abundant	C:GO:0005789; C:GO:0016021	0.0051997	41	4	YES	DOWN
TRINITY_DN23179_c0_g1_i1	A0A3L6TIT3	HR	DR60	-7.47583	7.61067	1.93e-33	2.2e-30	Late embryogenesis abundant protein 1-like	P:GO:0006468; P:GO:0007165; F:GO:0004674; F:GO:0005524; C:GO:0016021	0.000252	6	8	YES	DOWN
TRINITY_DN3776_c0_g1_i1	A0A368S1G6	HR	DR60	2.30086	4.04897	7.26e-05	0.000638322	LEA_2 domain-containing protein	0	0.00382455	4	1	YES	UP
TRINITY_DN5623_c0_g1_i1	A0A2S3H5W6	HR	DR60	3.8129	4.22949	6.53e-07	1.17e-05	LEA_2 domain-containing protein	0	0.0051093	16	1	YES	UP
TRINITY_DN2909_c0_g1_i1	A0A0A9FJS0	HR	DR60	3.83617	4.47233	4.09e-08	1.03e-06	LEA_2 domain-containing protein	F:GO:0003676; F:GO:0005524	0.00708585	2	1	YES	UP
TRINITY_DN5770_c0_g1_i1	A0A1E5VWY9	HR	DR60	3.92677	4.67733	1.64e-09	5.79e-08	Lectin_legB domain-containing protein	P:GO:0006508; F:GO:0008237; C:GO:0016021	0.135285	14	1	YES	UP
TRINITY_DN20938_c0_g1_i1	A0A0A8Z3W0	HR	DR60	-3.77675	1.03438	2.76e-06	4.03e-05	Lipase_GDSL domain-containing protein	F:GO:0005524	0.00254546	4	4	YES	DOWN
TRINITY_DN24138_c0_g1_i1	A0A3L6QLP2	HR	DR60	-2.61429	1.27993	0.000182781	0.00136413	Low molecular mass early light-inducible protein HV90_ chloroplastic-like	C:GO:0016021	0.00532386	5		YES	DOWN
TRINITY_DN32065_c0_g1_i1	A0A0A9PL96	HR	DR60	2.55967	5.57266	1.1e-06	1.82e-05	LRRNT_2 domain-containing protein	0	0.00198918	4	1	YES	UP
TRINITY_DN5312_c0_g1_i1	A0A368R923	HR	DR60	2.09892	1.68022	0.00218335	0.0102386	LRRNT_2 domain-containing protein (Fragment)	0	0	1	1	YES	UP
TRINITY_DN3802_c0_g1_i1	A0A368R923	HR	DR60	2.99381	2.78015	4e-05	0.00038924	LRRNT_2 domain-containing protein (Fragment)	P:GO:0006468; F:GO:0004672; F:GO:0005524; C:GO:0016021	0	2		YES	UP
TRINITY_DN3854_c0_g1_i1	A0A3L6RW01	HR	DR60	1.84419	3.07772	0.00294759	0.0131072	Lysine-specific demethylase JMJ25-like	P:GO:0006468; F:GO:0004672; F:GO:0005524	0.00510322	2	3	YES	UP
TRINITY_DN35489_c0_g1_i1	A0A446QTE3	HR	DR60	-1.63921	0.904009	0.0140615	0.0464458	Macro domain-containing protein	0	0	1	3	YES	DOWN
TRINITY_DN33081_c0_g1_i1	A0A1D6GCA1	HR	DR60	-6.03665	6.88944	3.09e-25	1.05e-22	Malic enzyme	P:GO:0016310; P:GO:0043048; F:GO:0004168; C:GO:0016021	0.0017762	2	8	YES	DOWN
TRINITY_DN5541_c1_g1_i1	A0A2S3HRU3	HR	DR60	-5.96127	7.07221	1.86e-25	6.4e-23	Malic enzyme	P:GO:0055085; C:GO:0016021	0	1	8	YES	DOWN
TRINITY_DN23944_c0_g1_i1	A0A2S3H274	HR	DR60	1.94725	1.4882	0.00477085	0.019352	MFS domain-containing protein	0	0.00885081	4	6	YES	UP
TRINITY_DN32615_c0_g1_i1	A0A0E0KGM3	HR	DR60	2.55757	1.66267	0.00193783	0.00927151	MFS domain-containing protein	P:GO:0006355; F:GO:0003677; F:GO:0003700	0.0017762	2	2	YES	UP
TRINITY_DN6712_c0_g1_i1	A0A2S3H274	HR	DR60	2.18295	2.14313	0.00124822	0.00645975	MFS domain-containing protein	P:GO:0044260; P:GO:0090304	0.036966	10	7	YES	UP
TRINITY_DN28917_c0_g1_i1	A0A1D6KLH9	HR	DR60	4.59488	2.78437	0.000118404	0.000954062	Mitochondrial 2-oxoglutarate/malate carrier protein	P:GO:0016036	0	1	9	YES	UP
TRINITY_DN41949_c0_g1_i1	A0A1E5VFX0	HR	DR60	1.93153	4.3985	0.00184367	0.00890706	Mitochondrial uncoupling protein 5	0	0.0035375	3		YES	UP
TRINITY_DN22140_c0_g1_i1	A0A3L6ER79	HR	DR60	2.64603	5.04991	1.25e-06	2.03e-05	Mitogen-activated protein kinase kinase kinase YODA	0	0.0128132	8	7	YES	UP
TRINITY_DN6655_c0_g1_i1	A0A3L6R5L8	HR	DR60	2.02544	3.49136	0.00117156	0.00614036	ML domain protein isoform X2	P:GO:0015031; C:GO:0016021	0.0067464	4	2	YES	UP
TRINITY_DN9638_c0_g1_i1	A0A1E5VDQ5	HR	DR60	3.37746	3.44557	2.65e-07	5.3e-06	Myb-related protein Myb4	0	0	1	8	YES	UP
TRINITY_DN143_c0_g1_i2	A0A3L6RGN4	HR	DR60	2.11519	7.17023	0.00271832	0.0122479	Myb-related protein MYBAS1-like	P:GO:0002098; P:GO:0010311; P:GO:0032447; P:GO:0034227; F:GO:0000049; F:GO:0016779; F:GO:0016783; C:GO:0005737	0.00301664	5	2	YES	UP
TRINITY_DN5987_c0_g1_i1	A0A1D6HXS3	HR	DR60	1.94534	4.93591	0.000196823	0.00144996	Myosin-6	P:GO:0006397; P:GO:0008380; F:GO:0003723; C:GO:0005681; C:GO:0005688; C:GO:0046540; C:GO:1990726	0.0106098	3		YES	UP

## Sheet: Shoot Network Analysis
Gene	uniprotId	sampleA	sampleB	logFC	logCPM	PValue	FDR	Description	GOiD	BetweennessCentrality	Degree	ModuleID_Shoots	DEG	Direction
TRINITY_DN36676_c0_g1_i1	A0A1E5WBB5	HS	DS60	-7.38809	4.84874	1.03e-20	1.03e-18	11-beta-hydroxysteroid dehydrogenase 1B	P:GO:0045944; F:GO:0001228; F:GO:0046983	0.00155442	4	9	YES	DOWN
TRINITY_DN39312_c0_g1_i1	A0A1E5WBB5	HS	DS60	-10.1999	7.22223	4.4e-47	3.56e-44	11-beta-hydroxysteroid dehydrogenase 1B	0	0.00498	53	6	YES	DOWN
TRINITY_DN1488_c0_g1_i2	A0A3L6F143	HS	DS60	3.1112	2.59665	0.00151992	0.00697766	1-acyl-sn-glycerol-3-phosphate acyltransferase PLS1	C:GO:0016021	0	1	1	YES	UP
TRINITY_DN2756_c0_g1_i1	A0A1E5UN59	HS	DS60	-3.29411	1.09229	0.00138805	0.00647771	3-ketoacyl-CoA synthase (EC 2.3.1.-)	0	0.000963	2	5	YES	DOWN
TRINITY_DN4881_c0_g1_i1	A0A0A9TXU9	HS	DS60	1.78825	1.3351	0.0189371	0.0562056	Aa_trans domain-containing protein	0	0.00954232	3	3	YES	UP
TRINITY_DN1786_c0_g1_i1	A0A2S3HBK1	HS	DS60	2.99113	2.75081	0.000169099	0.00108505	Aa_trans domain-containing protein	0	0.0101205	7	5	YES	UP
TRINITY_DN17756_c0_g1_i1	A0A0A9E581	HS	DS60	-5.11451	2.05072	1.11e-05	0.000106201	Aa_trans domain-containing protein	0	0	1	6	YES	DOWN
TRINITY_DN1786_c0_g1_i4	A0A2S3HPU6	HS	DS60	4.63829	4.32962	2.6e-12	9.57e-11	Aa_trans domain-containing protein	0	0	1	17	YES	UP
TRINITY_DN14866_c0_g1_i1	A0A1D6L840	HS	DS60	-7.48259	5.13269	2.66e-16	1.65e-14	AAA-ATPase ASD mitochondrial	P:GO:0006355; F:GO:0003700	0.00160294	5	2	YES	DOWN
TRINITY_DN26786_c0_g1_i1	A0A1E5W309	HS	DS60	2.28955	0.951013	0.0070996	0.0250779	AAI domain-containing protein	0	0.00465356	3	1	YES	UP
TRINITY_DN27931_c0_g1_i1	A0A0A9AC57	HS	DS60	1.68659	4.13066	0.00503464	0.0189979	AB hydrolase-1 domain-containing protein	0	0.00299006	8	6	YES	UP
TRINITY_DN8265_c0_g1_i2	A0A2T8IIU6	HS	DS60	2.15021	3.77531	0.000464595	0.00256926	AB hydrolase-1 domain-containing protein	P:GO:0015031; P:GO:0016192; C:GO:0016021	0.0133087	3	8	YES	UP
TRINITY_DN34557_c0_g1_i1	A0A0A9PQ25	HS	DS60	-3.23363	1.78292	0.000178229	0.00113503	AB hydrolase-1 domain-containing protein	0	0.0015528	3		YES	DOWN
TRINITY_DN37746_c0_g1_i1	A0A1E5VC51	HS	DS60	-3.94755	1.43013	8.03e-05	0.000575753	AB hydrolase-1 domain-containing protein	0	0.000291	2	5	YES	DOWN
TRINITY_DN14030_c0_g1_i1	A0A1Z5S437	HS	DS60	-4.05542	3.43406	3.83e-06	4.17e-05	AB hydrolase-1 domain-containing protein	0	0.00393338	8	5	YES	DOWN
TRINITY_DN4228_c0_g1_i1	A0A2T7C519	HS	DS60	5.54235	4.06877	1.19e-12	4.62e-11	AB hydrolase-1 domain-containing protein	F:GO:0043531	0	1	1	YES	UP
TRINITY_DN34829_c0_g1_i1	A0A1D6HJH7	HS	DS60	-7.17399	3.57731	1.71e-11	5.56e-10	ABA-induced protein	P:GO:0006508; F:GO:0008236	0.0251423	9	2	YES	DOWN
TRINITY_DN36072_c0_g1_i1	A0A0E0DIY9	HS	DS60	-3.35316	3.4676	1.78e-05	0.000159777	ABC1 domain-containing protein	0	0.00124965	6	9	YES	DOWN
TRINITY_DN2773_c0_g1_i1	A0A0A9E2D5	HS	DS60	7.21053	5.08804	5.5e-15	2.9e-13	Abhydrolase_3 domain-containing protein	0	0.00178933	3	8	YES	UP
TRINITY_DN4252_c1_g1_i1	A0A3L6S319	HS	DS60	-8.55505	3.08155	3.92e-12	1.4e-10	ABSCISIC ACID-INSENSITIVE 5-like protein 5	P:GO:0006633; F:GO:0004315	0.00455008	5	9	YES	DOWN
TRINITY_DN42597_c0_g1_i1	A0A2T8JDN7	HS	DS60	-3.85352	1.44521	1.44e-05	0.000133783	Aconitate hydratase (Aconitase) (EC 4.2.1.3)	0	0	1	2	YES	DOWN
TRINITY_DN9974_c0_g1_i1	A0A0A9J4M0	HS	DS60	2.43635	1.98575	0.00426723	0.0165701	Adenine phosphoribosyltransferase 2	0	0.00052	3	17	YES	UP
TRINITY_DN4022_c0_g1_i1	A0A2T7BZ39	HS	DS60	-7.96915	6.11933	4.44e-28	7.81e-26	ADF-H domain-containing protein	0	0.00195516	20	6	YES	DOWN
TRINITY_DN19974_c0_g1_i1	A0A1D6L3D3	HS	DS60	-6.83368	3.50943	4.67e-13	1.94e-11	Alcohol dehydrogenase 1	P:GO:0016310; F:GO:0005524; F:GO:0016301	0.0764437	8	2	YES	DOWN
TRINITY_DN25077_c0_g1_i1	A0A2T7F9Q2	HS	DS60	1.88916	3.41449	0.00507478	0.0191178	Aldehyde dehydrogenase	C:GO:0016021	0.00941366	8	1	YES	UP
TRINITY_DN3402_c0_g1_i1	A0A2S3HQ16	HS	DS60	2.56859	2.95079	0.0004153	0.00233517	Aldo_ket_red domain-containing protein	F:GO:0008270	0.00283419	5	1	YES	UP
TRINITY_DN23008_c0_g1_i1	A0A446VUL9	HS	DS60	-4.22738	2.5135	0.000129918	0.000866008	Aldo_ket_red domain-containing protein	0	1.29e-05	5	5	YES	DOWN
TRINITY_DN18860_c0_g1_i1	A0A0E0DEV8	HS	DS60	-9.79887	5.89559	1.05e-29	2.03e-27	Aldo_ket_red domain-containing protein	P:GO:0006665; C:GO:0005764	0.00223138	42	6	YES	DOWN
TRINITY_DN7832_c1_g1_i1	A0A3L6FFQ7	HS	DS60	6.67151	5.45684	1.88e-19	1.65e-17	Alliin lyase	P:GO:0055085; F:GO:0022857; C:GO:0016021	0.0339896	5	2	YES	UP
TRINITY_DN7832_c0_g1_i1	A0A368RA56	HS	DS60	4.54957	6.78913	6.83e-11	2.04e-09	Alliinase_C domain-containing protein	0	0.00465533	4	2	YES	UP
TRINITY_DN2389_c0_g1_i1	A0A2S3HVK5	HS	DS60	2.46164	2.19495	0.00328753	0.0133416	Alpha-galactosidase (EC 3.2.1.22) (Melibiase)	P:GO:0009987; F:GO:0016301	0	1		YES	UP
TRINITY_DN11090_c0_g1_i1	A0A368Q3F0	HS	DS60	3.85309	4.07221	3.01e-09	6.78e-08	Amino_oxidase domain-containing protein	P:GO:0055085; F:GO:0022857; C:GO:0016021	0	2	1	YES	UP
TRINITY_DN15420_c0_g1_i1	A0A368QUY0	HS	DS60	-3.02726	1.36127	0.00521958	0.0195628	Aminotran_1_2 domain-containing protein	C:GO:0016021	6.8e-05	2	5	YES	DOWN
TRINITY_DN28525_c0_g1_i1	A0A0A9DCW8	HS	DS60	3.63607	0.179063	0.00117328	0.00562457	Aminotran_1_2 domain-containing protein	P:GO:0034219; F:GO:0051119; C:GO:0005886; C:GO:0016021	0	1	8	YES	UP
TRINITY_DN7889_c0_g1_i1	A0A287P3H3	HS	DS60	-4.97165	2.21702	1.27e-05	0.000119859	AMP-binding domain-containing protein	0	0.0122803	13	5	YES	DOWN
TRINITY_DN3468_c0_g1_i3	A0A2T8KJ52	HS	DS60	3.49442	3.45356	8.36e-06	8.28e-05	AMPK1_CBM domain-containing protein	P:GO:0006508; F:GO:0004222; F:GO:0005524	0.000776	2	2	YES	UP
TRINITY_DN160_c2_g1_i1	A0A1E5V7H8	HS	DS60	4.20612	3.17273	1.86e-06	2.21e-05	AP2/ERF domain-containing protein	0	0.00563087	3	9	YES	UP
TRINITY_DN15843_c0_g1_i1	A0A2X0S6N9	HS	DS60	-5.52547	1.95087	5.71e-08	9.78e-07	AP2/ERF domain-containing protein	F:GO:0003723	0.00310318	3	1	YES	DOWN
TRINITY_DN14274_c0_g1_i1	A0A2C9PGJ6	HS	DS60	5.70108	4.1166	1.51e-09	3.62e-08	Ascorbate peroxidase 8 (EC 1.11.1.11)	C:GO:0016021	9.57e-06	2	2	YES	UP
TRINITY_DN34844_c0_g1_i1	A0A0D9VE54	HS	DS60	4.69651	2.07819	1.4e-05	0.000130031	Aspartate aminotransferase (EC 2.6.1.1)	P:GO:0016310; F:GO:0016301	0	1	2	YES	UP
TRINITY_DN3193_c0_g1_i1	A0A1E5VZL4	HS	DS60	5.5384	7.54547	1.66e-23	2.1e-21	Aspartate aminotransferase (EC 2.6.1.1)	C:GO:0005694	0.00963374	7	17	YES	UP
TRINITY_DN17685_c0_g1_i1	A0A3L6Q7Y6	HS	DS60	-7.61223	3.71131	5.36e-14	2.5e-12	Aspartic proteinase nepenthesin-1-like	F:GO:0005488; C:GO:0016020	0.000642	2	7	YES	DOWN
TRINITY_DN17892_c0_g1_i1	A0A0A9UWD5	HS	DS60	3.0131	5.06846	2.19e-05	0.000190477	ATP synthase delta chain	0	0.00677403	4	4	YES	UP
TRINITY_DN37164_c0_g1_i1	A0A3L6E0H2	HS	DS60	3.77431	3.66528	3.03e-05	0.000251025	ATP synthase subunit gamma_ chloroplastic	F:GO:0005509	0.00193072	4	2	YES	UP
TRINITY_DN29208_c0_g1_i1	A0A3L6RUX9	HS	DS60	-3.23356	1.52867	0.0022621	0.00974186	Autophagy-related protein 11	0	0.0416579	12	5	YES	DOWN
TRINITY_DN249_c5_g1_i1	A0A446TVS4	HS	DS60	3.84455	2.99509	9.06e-05	0.000639087	Auxin-responsive protein	0	0.00625904	4	10	YES	UP
TRINITY_DN30320_c0_g1_i1	A0A368RI38	HS	DS60	6.90478	3.85533	3.28e-12	1.19e-10	B box-type domain-containing protein (Fragment)	0	0.0295137	7	8	YES	UP
TRINITY_DN13861_c0_g1_i1	A0A1Z5S6Y6	HS	DS60	-7.75748	5.24237	8.11e-22	8.82e-20	Beta-amylase (EC 3.2.1.2)	P:GO:0006508; F:GO:0004252	0.00256176	33	6	YES	DOWN
TRINITY_DN34525_c1_g1_i1	A0A3L6TNG8	HS	DS60	-7.99462	6.32085	4.71e-22	5.27e-20	Beta-amylase (EC 3.2.1.2)	0	1.95e-05	2	7	YES	DOWN
TRINITY_DN36469_c0_g1_i1	A0A3L6FSA7	HS	DS60	-5.58216	7.30002	2.55e-21	2.68e-19	Beta-carotene 3-hydroxylase_ chloroplastic	0	0.00932506	8		YES	DOWN
TRINITY_DN39783_c0_g1_i1	A0A0E0CY76	HS	DS60	-3.31275	1.52326	0.00158991	0.00723264	Beta-galactosidase (EC 3.2.1.23)	P:GO:0006479; F:GO:0008168	0	2	5	YES	DOWN
TRINITY_DN32898_c0_g1_i1	A0A1W0VY58	HS	DS60	3.91165	2.72387	7.57e-05	0.000546844	Beta-galactosidase (EC 3.2.1.23)	0	0.0105291	6	10	YES	UP
TRINITY_DN2221_c0_g1_i5	A0A3L6SYH2	HS	DS60	3.82233	3.29252	4.85e-05	0.000374718	Beta-hexosaminidase (EC 3.2.1.52)	P:GO:0030071; P:GO:0031145; C:GO:0005680	0	2	1	YES	UP
TRINITY_DN18448_c0_g1_i1	A0A0A9HCT8	HS	DS60	4.28234	5.57987	1.02e-13	4.6e-12	BGL20	0	0.00123258	3	2	YES	UP
TRINITY_DN6029_c0_g1_i1	A0A0A9CQ67	HS	DS60	4.76826	2.92166	7.26e-09	1.51e-07	BHLH domain-containing protein	P:GO:0006470; F:GO:0004721	0	1	3	YES	UP
TRINITY_DN40905_c0_g1_i1	A0A0A9CN22	HS	DS60	-7.6662	3.45349	8.59e-11	2.52e-09	Bidirectional sugar transporter SWEET	0	0	2	2	YES	DOWN
TRINITY_DN10418_c0_g1_i1	A0A0D9VGC4	HS	DS60	-11.0067	3.91487	1.48e-16	9.56e-15	Bidirectional sugar transporter SWEET	0	0.0741327	4	2	YES	DOWN
TRINITY_DN277_c0_g1_i1	A0A2T7EGY0	HS	DS60	4.96351	6.84568	2.02e-18	1.63e-16	Bidirectional sugar transporter SWEET	0	0.00310318	2	1	YES	UP
TRINITY_DN28776_c0_g1_i1	A0A1D6K2L3	HS	DS60	-6.50872	5.47804	1.54e-19	1.37e-17	Bidirectional sugar transporter SWEET	P:GO:0006383; F:GO:0003677; F:GO:0003899; C:GO:0005666	0.0115995	10	7	YES	DOWN
TRINITY_DN1463_c0_g1_i3	A0A2T8KTV0	HS	DS60	2.05433	5.72612	0.0491637	0.119823	BZIP domain-containing protein	F:GO:0016491; F:GO:0046872; C:GO:0016020	0	1	5	YES	UP
TRINITY_DN4176_c0_g1_i2	A0A0A9UY25	HS	DS60	2.69092	2.88853	0.00432261	0.0167504	C2 domain-containing protein	P:GO:0001522; P:GO:0042254; F:GO:0030515; C:GO:0005730; C:GO:0015030	0.00307276	4	5	YES	UP
TRINITY_DN15553_c0_g1_i1	A0A2S3H6M9	HS	DS60	3.13797	2.81238	0.000161223	0.00104109	C2 NT-type domain-containing protein	0	0	1		YES	UP
TRINITY_DN20260_c0_g1_i1	A0A0A9FEL8	HS	DS60	2.13961	1.26818	0.011169	0.0364894	C2H2-type domain-containing protein	0	0.0015528	2	3	YES	UP
TRINITY_DN19299_c0_g1_i1	A0A1E5V1Z4	HS	DS60	2.47214	1.30086	0.00513304	0.0192954	C2H2-type domain-containing protein	0	0	1	1	YES	UP
TRINITY_DN630_c0_g1_i3	A0A2T8I7D1	HS	DS60	3.00539	5.93676	1.69e-06	2.04e-05	Calcium-transporting ATPase (EC 7.2.2.10)	0	0.0125985	5	5	YES	UP
TRINITY_DN732_c0_g1_i18	A0A1D6P7S2	HS	DS60	5.56237	4.45977	2.65e-06	3.01e-05	Calmodulin-binding transcription activator 2	P:GO:0002229; P:GO:0008219; P:GO:0009414; P:GO:0009723; P:GO:0009788; P:GO:0046777; P:GO:1900150; P:GO:1900424; P:GO:2000031; F:GO:0004709; F:GO:0005524; C:GO:0005769; C:GO:0005802; C:GO:0005829; C:GO:0005886; C:GO:0012510	0.000171	3	8	YES	UP
TRINITY_DN5316_c0_g1_i2	A0A2T7D240	HS	DS60	2.91872	1.92863	0.001845	0.00819587	CAP-Gly domain-containing protein	P:GO:0006468; F:GO:0004672; F:GO:0005524	0.0115812	9	5	YES	UP
TRINITY_DN4310_c1_g1_i2	A0A0A9B374	HS	DS60	-2.53128	3.65093	0.000174329	0.00111379	Carboxypeptidase (EC 3.4.16.-)	0	0	1	8	YES	DOWN
TRINITY_DN40002_c0_g1_i1	A0A0A9PVG0	HS	DS60	4.53229	1.94869	5.19e-06	5.45e-05	Carboxypeptidase (EC 3.4.16.-)	0	0	1	4	YES	UP
TRINITY_DN12469_c0_g1_i1	A0A3L6Q1K6	HS	DS60	2.63557	2.10143	0.00334347	0.013533	Casein kinase I isoform alpha-like	0	0.0015528	3	12	YES	UP
TRINITY_DN3342_c0_g1_i3	A0A3L6F1R3	HS	DS60	4.66	6.74324	9.8e-06	9.54e-05	Catalase (EC 1.11.1.6)	F:GO:0043531	3.62e-06	3	1	YES	UP
TRINITY_DN20059_c0_g1_i1	A0A368PJN8	HS	DS60	4.41104	5.28487	6.15e-06	6.34e-05	Catalase (EC 1.11.1.6)	P:GO:0006355; P:GO:0009734; F:GO:0003677	0	1	12	YES	UP
TRINITY_DN6108_c0_g1_i2	A0A368PJB3	HS	DS60	2.15918	4.87463	0.00674538	0.0240683	CBM20 domain-containing protein	P:GO:0006809; P:GO:0042128; P:GO:0055114; F:GO:0020037; F:GO:0030151; F:GO:0043546; F:GO:0050464	0.00726258	3	5	YES	UP
TRINITY_DN33701_c0_g1_i1	A0A0A9AVT8	HS	DS60	-7.69615	4.31896	1.31e-18	1.08e-16	CBS domain-containing protein	P:GO:0006310; P:GO:0032508; F:GO:0003676; F:GO:0003678; F:GO:0005524	4.3e-06	4	6	YES	DOWN
TRINITY_DN17823_c0_g1_i1	A0A0D9WY72	HS	DS60	3.59811	2.19421	0.000855835	0.00432136	Cellulose synthase (EC 2.4.1.12)	0	0	3	2	YES	UP
TRINITY_DN18337_c0_g1_i1	A0A3L6E8Y5	HS	DS60	-10.5228	10.1035	2.42e-41	1.28e-38	Chaperone protein DnaJ	F:GO:0016787	0.00603049	5	2	YES	DOWN
TRINITY_DN890_c0_g1_i2	A0A3L6QHX0	HS	DS60	4.18107	3.32944	3.29e-07	4.72e-06	Chitinase 6-like	0	0	1	6	YES	UP
TRINITY_DN35477_c0_g1_i1	A0A2U1LK23	HS	DS60	1.97553	9.60328	0.000235598	0.0014441	Chlorophyll a-b binding protein_ chloroplastic	0	0.000401	5	1	YES	UP
TRINITY_DN36699_c0_g1_i1	A0A3L6QKS4	HS	DS60	4.61091	7.41681	4.03e-07	5.68e-06	Chlorophyll a-b binding protein_ chloroplastic	F:GO:0046983	0.000893	4	4	YES	UP
TRINITY_DN31492_c0_g1_i1	A0A3L6QKS4	HS	DS60	4.59298	8.46985	2.59e-08	4.72e-07	Chlorophyll a-b binding protein_ chloroplastic	P:GO:0002229; P:GO:0006468; P:GO:0007178; P:GO:0042742; F:GO:0004675; F:GO:0005524; F:GO:0030246; C:GO:0005886; C:GO:0016021	0.000973	7	4	YES	UP
TRINITY_DN10937_c0_g1_i1	A0A1U8G3I4	HS	DS60	7.19639	8.49687	9.22e-14	4.19e-12	Chlorophyll a-b binding protein_ chloroplastic	P:GO:0006355; F:GO:0003700	0	2	2	YES	UP
TRINITY_DN34074_c0_g1_i1	A0A0E0PX40	HS	DS60	6.10754	8.74794	6.61e-15	3.44e-13	Chlorophyll a-b binding protein_ chloroplastic	0	0.0107506	12	4	YES	UP
TRINITY_DN6369_c0_g1_i2	A0A3L6FTB7	HS	DS60	2.96949	4.41706	9.01e-07	1.16e-05	Chloroplastic lipocalin	P:GO:0010390; F:GO:0004842; F:GO:0046872	0.00321422	4	1	YES	UP
TRINITY_DN21508_c0_g1_i1	A0A0E0FCC8	HS	DS60	2.72866	3.39273	9.24e-05	0.000649309	CN hydrolase domain-containing protein	C:GO:0016021	0.0100331	4	8	YES	UP
TRINITY_DN3347_c0_g1_i1	A0A1E5UL42	HS	DS60	-5.97386	4.02982	4.6e-11	1.41e-09	CO(2)-response secreted protease	P:GO:0000272; F:GO:0016161; F:GO:0102229	0.00223504	7	2	YES	DOWN
TRINITY_DN23807_c0_g1_i1	A0A0A9U6F2	HS	DS60	2.17816	0.721729	0.0193746	0.0572221	Condensin_ putative	P:GO:0015979; C:GO:0009538	0	1	14	YES	UP
TRINITY_DN16803_c0_g1_i1	A0A1E5W5A2	HS	DS60	4.18824	3.16011	4.24e-07	5.95e-06	CRAL-TRIO domain-containing protein	P:GO:0016554	0	1	4	YES	UP
TRINITY_DN42563_c0_g1_i1	A0A1E5VC53	HS	DS60	-3.49861	0.975483	0.00149101	0.00687187	CTP synthase (EC 6.3.4.2) (UTP--ammonia ligase)	0	0.00254318	2	5	YES	DOWN
TRINITY_DN37826_c0_g1_i1	A0A2S3GZB1	HS	DS60	2.85783	1.81057	0.000787786	0.0040316	Cytochrome b5 heme-binding domain-containing protein	P:GO:0006979; P:GO:0042744; P:GO:0055114; P:GO:0098869; F:GO:0004601; F:GO:0020037; F:GO:0046872; C:GO:0005576	0	2	14	YES	UP
TRINITY_DN21347_c0_g1_i1	A0A368PG59	HS	DS60	1.7425	8.53362	0.00130322	0.00614877	Cytochrome b6-f complex iron-sulfur subunit (EC 7.1.1.6)	P:GO:0008643; C:GO:0005886; C:GO:0016021	1.65e-05	7	4	YES	UP
TRINITY_DN22762_c0_g1_i1	A0A1E5W4Z0	HS	DS60	3.05548	1.12796	0.00121705	0.0058	Cytochrome P450 711A1	0	0	2	4	YES	UP
TRINITY_DN23740_c0_g1_i1	A0A1E5VFV1	HS	DS60	4.00735	4.19852	2.29e-09	5.3e-08	Cytochrome P450 71A1 (Fragment)	0	0	1	12	YES	UP
TRINITY_DN475_c0_g1_i10	A0A368PPP1	HS	DS60	-6.50919	2.25482	1.59e-08	3.03e-07	DAGKc domain-containing protein	0	0.00612072	3	9	YES	DOWN
TRINITY_DN28218_c0_g1_i1	A0A270R5U0	HS	DS60	1.56722	1.17013	0.0532578	0.12782	DDE Tnp4 domain-containing protein	P:GO:0055085; F:GO:0022857; C:GO:0016021	0.00168179	4	1	YES	UP
TRINITY_DN1023_c0_g1_i1	A0A3L6RQ92	HS	DS60	1.59457	4.56592	0.0176913	0.0531472	diacylglycerol kinase (EC 2.7.1.107)	C:GO:0016021	0.0556159	10	1	YES	UP
TRINITY_DN11357_c0_g1_i1	A0A1D6GTM8	HS	DS60	-6.50742	2.30494	5.8e-10	1.5e-08	Dihydroflavonol-4-reductase	P:GO:0006355; F:GO:0046983	0.0236207	27	6	YES	DOWN
TRINITY_DN37441_c0_g1_i1	A0A368S0S4	HS	DS60	3.13038	1.61856	0.000154675	0.00100337	Dirigent protein	F:GO:0016787	0.00917804	10	1	YES	UP
TRINITY_DN32157_c0_g1_i1	A0A1D6F078	HS	DS60	2.60468	3.35042	0.000238423	0.00146003	Disease resistance RPP13-like protein 4	0	0.0258104	5	1	YES	UP
TRINITY_DN27388_c0_g1_i1	A0A1D6IBJ9	HS	DS60	2.83071	2.77804	0.000182429	0.00115763	Disease resistance RPP13-like protein 4	0	0.00313316	3	12	YES	UP
TRINITY_DN924_c0_g1_i1	A0A2T7ELI8	HS	DS60	4.10226	3.80817	1.72e-08	3.26e-07	DNA (cytosine-5)-methyltransferase (EC 2.1.1.37)	0	0.123698	5	5	YES	UP
TRINITY_DN2455_c0_g1_i3	A0A2T7DFJ2	HS	DS60	3.53073	3.49442	3.9e-06	4.23e-05	DNA-(apurinic or apyrimidinic site) lyase (EC 4.2.99.18)	0	0	1	1	YES	UP
TRINITY_DN2455_c0_g1_i4	A0A2T7DFJ2	HS	DS60	4.64595	2.6119	3.6e-06	3.94e-05	DNA-(apurinic or apyrimidinic site) lyase (EC 4.2.99.18)	C:GO:0016020	0.0015528	2	1	YES	UP
TRINITY_DN1149_c0_g1_i1	A0A0A9NQF7	HS	DS60	3.06778	2.58881	0.00594763	0.0217257	DnaJ_C domain-containing protein	F:GO:0003950; F:GO:0016740; F:GO:0016757	0	2	13	YES	UP
TRINITY_DN27649_c0_g1_i1	A0A1E5VSZ4	HS	DS60	-6.03843	2.17209	1.08e-07	1.75e-06	DOG1 domain-containing protein	P:GO:0042545; P:GO:0043086; F:GO:0004857; F:GO:0030599; F:GO:0045330; C:GO:0016021	0.0015528	2	7	YES	DOWN
TRINITY_DN13680_c0_g1_i1	A0A2T7F0X0	HS	DS60	2.02563	3.80842	0.00109713	0.00532851	DUF1995 domain-containing protein	P:GO:0016311; F:GO:0003993; F:GO:0046872	0	1	8	YES	UP
TRINITY_DN25032_c0_g1_i1	A0A0E0MCF3	HS	DS60	-6.99137	5.16836	5.21e-19	4.44e-17	DUF3700 domain-containing protein	P:GO:0006355; P:GO:0009734; F:GO:0003677	0.0355745	12	5	YES	DOWN
TRINITY_DN35475_c0_g1_i1	A0A287IHP8	HS	DS60	-9.73442	4.24006	1.73e-21	1.83e-19	DUF4149 domain-containing protein	P:GO:0019432; F:GO:0004144; F:GO:0008374; F:GO:0016740; F:GO:0016746; C:GO:0005783; C:GO:0005789; C:GO:0016020; C:GO:0016021	0.000964	4	7	YES	DOWN
TRINITY_DN28310_c0_g1_i1	A0A0D9W545	HS	DS60	-9.32223	8.7004	2.43e-39	1.05e-36	DUF4149 domain-containing protein	P:GO:0006979; P:GO:0007018; P:GO:0055114; P:GO:0098869; F:GO:0003777; F:GO:0004601; F:GO:0005524; F:GO:0008017; F:GO:0020037	0.00733197	52	6	YES	DOWN
TRINITY_DN11222_c0_g1_i1	A0A1E5V4L0	HS	DS60	-3.98729	0.0450312	0.000167961	0.00107853	DUF4210 domain-containing protein	F:GO:0016787	7.42e-05	3	5	YES	DOWN
TRINITY_DN21982_c0_g1_i1	A0A3L6RDY6	HS	DS60	2.06648	0.758005	0.0389663	0.0997653	DUF4378 domain-containing protein	0	0	2	4	YES	UP
TRINITY_DN32979_c0_g1_i1	A0A1E5W3Y5	HS	DS60	2.2569	1.97563	0.028198	0.0772835	DUF4378 domain-containing protein	F:GO:0046982	0.00337331	4	10	YES	UP
TRINITY_DN25034_c0_g1_i1	A0A3L6GDC5	HS	DS60	3.77391	0.680912	0.000750367	0.00386515	DUF4408 domain-containing protein	P:GO:0051276; F:GO:0005524; C:GO:0005694	0	2	10	YES	UP
TRINITY_DN33093_c0_g1_i1	A0A1W0W6R7	HS	DS60	-5.66994	4.85376	1.73e-17	1.25e-15	DUF4408 domain-containing protein	P:GO:0006357; F:GO:0003677; F:GO:0046983	2.17e-05	4	7	YES	DOWN
TRINITY_DN33887_c0_g1_i1	A0A453FSI7	HS	DS60	-7.32026	3.73232	2.51e-16	1.57e-14	DYW_deaminase domain-containing protein	P:GO:0007165; P:GO:0043666; F:GO:0019888; C:GO:0000159	0	1	5	YES	DOWN
TRINITY_DN17131_c0_g1_i1	A0A0E0RB15	HS	DS60	3.53053	3.34357	3.85e-06	4.18e-05	Elf4 domain-containing protein	P:GO:0032196	0	1	2	YES	UP
TRINITY_DN13109_c0_g1_i1	A0A1D6E4M0	HS	DS60	2.99074	6.44679	1.31e-06	1.62e-05	Elongation factor G_ chloroplastic (cEF-G)	C:GO:0016021	0.00273455	11	6	YES	UP
TRINITY_DN5411_c0_g1_i2	A0A368QIU9	HS	DS60	1.78989	3.40189	0.00765507	0.0266872	Endo/exonuclease/phosphatase domain-containing protein	0	0.00855456	3	10	YES	UP
TRINITY_DN18260_c0_g1_i1	A0A0D9ZMM7	HS	DS60	3.33816	2.46603	0.00040775	0.00229926	Endoglucanase (EC 3.2.1.4)	P:GO:0006355; F:GO:0003677; F:GO:0003700	0	1	2	YES	UP
TRINITY_DN2394_c0_g1_i2	A0A2T7C1B0	HS	DS60	4.70092	5.78516	1.15e-16	7.57e-15	Endoglucanase (EC 3.2.1.4)	0	0.00129849	5	4	YES	UP
TRINITY_DN2291_c0_g1_i1	A0A345ZQ19	HS	DS60	4.72674	6.76073	1.36e-06	1.68e-05	Ent-neo-cis-trans-clerodienyl diphosphate synthase	F:GO:0016798	0	1	1	YES	UP
TRINITY_DN33357_c0_g1_i1	A0A3L6PME9	HS	DS60	-3.29958	4.26848	5.06e-07	6.98e-06	Epimerase domain-containing protein	0	0.00074	2	10	YES	DOWN
TRINITY_DN29396_c0_g1_i1	A0A3L6TUR4	HS	DS60	-6.56791	3.44419	2.71e-14	1.32e-12	Ethylene-insensitive protein 2-like isoform X1	F:GO:0016788	0.00741303	62	6	YES	DOWN
TRINITY_DN4408_c0_g1_i2	A0A2T7D1Z9	HS	DS60	-1.78607	0.595816	0.0424893	0.106863	Exocyst subunit Exo70 family protein	P:GO:0006355; F:GO:0003677; C:GO:0005634	0.000183	3	1	YES	DOWN
TRINITY_DN4046_c0_g1_i2	A0A3L6TU32	HS	DS60	2.64562	3.75299	3.63e-05	0.000293831	FAD-dependent urate hydroxylase-like isoform X1	F:GO:0008270	0.000358	2	5	YES	UP
TRINITY_DN34414_c0_g1_i1	A0A3L6T1W5	HS	DS60	1.96484	1.03248	0.0188066	0.0559022	Fasciclin-like arabinogalactan protein 11	0	0.00166004	3	10	YES	UP
TRINITY_DN1714_c0_g1_i1	A0A2T7CIB9	HS	DS60	-9.81073	2.73267	4.99e-11	1.52e-09	Fatty acid hydroxylase domain-containing protein	0	0.00254664	10	7	YES	DOWN
TRINITY_DN742_c0_g1_i11	A0A0D3HI38	HS	DS60	1.42468	3.52014	0.0513313	0.124093	FBD domain-containing protein	0	0.0101854	5	3	YES	UP
TRINITY_DN9980_c0_g1_i1	A0A1Z5RMU0	HS	DS60	-5.07072	2.31527	1.74e-08	3.3e-07	F-box domain-containing protein	F:GO:0008236	0	1	6	YES	DOWN
TRINITY_DN11166_c0_g1_i1	A0A1E5UY12	HS	DS60	-5.06192	3.68703	2.1e-11	6.78e-10	F-box protein PP2-A13	P:GO:0006508; F:GO:0004252	0.0015528	2		YES	DOWN
TRINITY_DN18427_c0_g1_i1	A0A2T7CZ12	HS	DS60	-3.31105	3.77045	1.42e-05	0.000131466	Fe2OG dioxygenase domain-containing protein	P:GO:0043547; F:GO:0005096; F:GO:0046872	0.00231876	5	2	YES	DOWN
TRINITY_DN32588_c0_g1_i1	A0A287RK22	HS	DS60	4.14156	2.20087	2.24e-06	2.6e-05	Fe2OG dioxygenase domain-containing protein	C:GO:0016021	0	1	6	YES	UP
TRINITY_DN22915_c0_g1_i1	A0A446IHL1	HS	DS60	5.04994	2.85303	4.6e-08	8.03e-07	Fe2OG dioxygenase domain-containing protein	P:GO:0001510; P:GO:0006396; F:GO:0003723; F:GO:0008168; F:GO:0008173; C:GO:0009507	0	1	1	YES	UP
TRINITY_DN1039_c1_g1_i1	A0A2T7EK76	HS	DS60	4.32082	2.61318	9.39e-06	9.21e-05	Flavin-containing monooxygenase (EC 1.-.-.-)	F:GO:0003824	0.0015528	2	1	YES	UP
TRINITY_DN4112_c0_g1_i1	A0A3L6TMI7	HS	DS60	3.3665	2.13481	0.000474236	0.00261358	FLZ-type domain-containing protein	0	0.00465115	4		YES	UP
TRINITY_DN34875_c0_g1_i1	A0A3L6RSZ4	HS	DS60	-7.20884	1.77547	1.19e-08	2.36e-07	FLZ-type domain-containing protein	F:GO:0003676	0.000417	3	8	YES	DOWN
TRINITY_DN17690_c0_g1_i1	A0A0A9V4Q6	HS	DS60	-9.00755	3.52971	2.91e-15	1.6e-13	FLZ-type domain-containing protein	C:GO:0016021	0.000576	7	6	YES	DOWN
TRINITY_DN35428_c0_g1_i1	A0A0A9PAD6	HS	DS60	-9.96582	5.70575	1.67e-34	4.74e-32	FLZ-type domain-containing protein	0	0.0136842	57	6	YES	DOWN
TRINITY_DN2971_c0_g1_i4	A0A0A9EYE6	HS	DS60	1.37226	4.30059	0.0147971	0.0459158	Folate gamma-glutamyl hydrolase (EC 3.4.19.9)	C:GO:0005634	0.00841947	9	1	YES	UP
TRINITY_DN42061_c0_g1_i1	A0A3L6TI91	HS	DS60	-3.75784	1.65628	0.000764857	0.00393181	Folate-biopterin transporter 1_ chloroplastic-like	P:GO:0006486; F:GO:0004576; C:GO:0016021	0.0441509	11	5	YES	DOWN
TRINITY_DN25820_c0_g1_i1	A0A1E5V4A4	HS	DS60	-7.06149	3.67125	1.05e-08	2.11e-07	Galactinol--sucrose galactosyltransferase	P:GO:0006486; F:GO:0008378; F:GO:0030246; C:GO:0016021	0.0015528	2	7	YES	DOWN
TRINITY_DN22015_c0_g1_i1	A0A3L6FNE3	HS	DS60	-7.59262	4.59926	3.12e-12	1.14e-10	Galactinol--sucrose galactosyltransferase	0	0.00310318	2	7	YES	DOWN
TRINITY_DN6227_c0_g1_i2	A0A0D9ZLF3	HS	DS60	3.58615	4.05162	5.93e-07	8.03e-06	Gamma-glutamylcyclotransferase (EC 4.3.2.9)	P:GO:0006468; F:GO:0004672; F:GO:0005524; C:GO:0016021	0.0191789	4	15	YES	UP
TRINITY_DN39557_c0_g1_i1	A0A3L6Q4Q4	HS	DS60	2.08686	1.61788	0.00751007	0.026248	Gamma-glutamyltranspeptidase 1-like	0	0.00796601	7	1	YES	UP
TRINITY_DN33381_c0_g1_i1	A0A0A9KFP9	HS	DS60	2.11764	1.03665	0.0112625	0.036751	GGACT domain-containing protein	0	0.00212727	3	3	YES	UP
TRINITY_DN41169_c0_g1_i1	A0A0D9Y4M4	HS	DS60	-4.26379	0.555297	7.6e-05	0.000548635	GH10 domain-containing protein	0	0.00465115	2	13	YES	DOWN
TRINITY_DN36249_c0_g1_i1	A0A453H7M8	HS	DS60	-7.23521	1.81563	4.72e-10	1.24e-08	Gln-synt_C domain-containing protein	0	0.0116803	5	9	YES	DOWN
TRINITY_DN9911_c0_g1_i1	A0A1E5UXV9	HS	DS60	4.167	1.84261	1.88e-05	0.000168151	Glucomannan 4-beta-mannosyltransferase 1	P:GO:0006397; F:GO:0003723	0.00519964	4	3	YES	UP
TRINITY_DN29647_c0_g1_i1	A0A1V0CMG5	HS	DS60	-4.16971	3.52213	5.48e-06	5.71e-05	Glucose-1-phosphate adenylyltransferase (EC 2.7.7.27) (ADP-glucose pyrophosphorylase)	0	0.00181407	7	5	YES	DOWN
TRINITY_DN40898_c0_g1_i1	A0A0E0KIQ0	HS	DS60	4.17973	7.05312	2e-12	7.52e-11	Glucose-1-phosphate adenylyltransferase (EC 2.7.7.27) (ADP-glucose pyrophosphorylase)	F:GO:0003676	0.0130313	15	1	YES	UP
TRINITY_DN36515_c0_g1_i1	A0A3L6TS68	HS	DS60	-6.94115	3.34788	1.81e-13	7.91e-12	Glutamine synthetase (EC 6.3.1.2)	0	0.00334196	4	8	YES	DOWN
TRINITY_DN23270_c0_g1_i1	A0A1D6K750	HS	DS60	3.92196	1.40297	0.000290068	0.00171855	Glutathione transferase37	0	0.000776	3		YES	UP
TRINITY_DN28056_c0_g1_i1	A0A1D6IJQ3	HS	DS60	5.74294	5.63763	3.83e-15	2.07e-13	Glycerophosphodiester phosphodiesterase GDPDL3	0	0.0940835	6	1	YES	UP
TRINITY_DN1893_c0_g1_i2	A0A3L6DIA0	HS	DS60	4.91438	6.07861	1.06e-19	9.54e-18	Glycine-rich protein A3	0	0.00364838	7	1	YES	UP
TRINITY_DN2313_c0_g1_i1	A0A2S3HYD1	HS	DS60	2.76614	1.00703	0.00444816	0.0171304	Glycosyltransferase (EC 2.4.1.-)	0	0	1	9	YES	UP
TRINITY_DN3799_c0_g1_i2	A0A2T7DH52	HS	DS60	3.42721	5.03323	0.000291573	0.00172603	Glycosyltransferase (EC 2.4.1.-)	P:GO:0043484; F:GO:0003723	0.0015528	2	9	YES	UP
TRINITY_DN39308_c0_g1_i1	A0A0A9CES5	HS	DS60	-4.71153	0.639011	1.06e-05	0.00010179	Glycosyltransferase (EC 2.4.1.-)	0	0	2	6	YES	DOWN
TRINITY_DN34063_c0_g1_i1	A0A194YPZ3	HS	DS60	-6.52088	2.61507	2e-09	4.68e-08	Glycosyltransferase (EC 2.4.1.-)	0	0.00154531	4	7	YES	DOWN
TRINITY_DN42435_c0_g1_i1	A0A368RAS2	HS	DS60	-6.17138	5.42229	1.4e-18	1.14e-16	Glycosyltransferase (EC 2.4.1.-)	P:GO:0006468; F:GO:0004672; F:GO:0005524; F:GO:0030246; C:GO:0016021	0.00134542	20	6	YES	DOWN
TRINITY_DN11025_c0_g1_i1	A0A0E0LPM9	HS	DS60	-9.41392	4.67054	6.93e-23	8.24e-21	Glycosyltransferase (EC 2.4.1.-)	P:GO:0016042; P:GO:0046470; F:GO:0004630; F:GO:0005509; F:GO:0070290; C:GO:0016020	0.00244276	17	6	YES	DOWN
TRINITY_DN33461_c0_g1_i1	A0A0D9WPX2	HS	DS60	3.25848	1.82546	0.000126985	0.000850282	Glycosyltransferase family 92 protein (EC 2.4.1.-)	C:GO:0016021	0	1	1	YES	UP
TRINITY_DN28041_c0_g1_i1	A0A2T7CVZ6	HS	DS60	2.6287	1.33788	0.00136172	0.00637845	GTD-binding domain-containing protein	0	0.00152312	3	7	YES	UP
TRINITY_DN14529_c0_g1_i1	A0A3L6FDL5	HS	DS60	1.87848	0.777641	0.0215351	0.062482	G-type lectin S-receptor-like serine/threonine-protein kinase	P:GO:0032259; F:GO:0008168	0.0500012	13	1	YES	UP
TRINITY_DN2523_c0_g1_i1	A0A3L6R892	HS	DS60	2.46748	1.57232	0.00716221	0.0252539	Haloacid dehalogenase-like hydrolase domain-containing protein	0	0	1	13	YES	UP
TRINITY_DN1004_c0_g1_i4	A0A1W0VZU5	HS	DS60	-6.96787	7.54038	5.04e-35	1.53e-32	Hcy-binding domain-containing protein	F:GO:0043531	0.00156513	3	2	YES	DOWN
TRINITY_DN2352_c0_g1_i2	A0A2H3X0X4	HS	DS60	-6.62301	3.26295	6.05e-10	1.56e-08	heat shock cognate 70 kDa protein 2-like	0	0.00502835	5	5	YES	DOWN
TRINITY_DN40075_c0_g1_i1	A0A3L6SFV7	HS	DS60	-6.81646	3.82379	2.82e-10	7.64e-09	Heat shock cognate 70 kDa protein-like	P:GO:0005975; F:GO:0004553	0.0220694	9	5	YES	DOWN
TRINITY_DN42549_c0_g1_i1	A0A1D1Y9S2	HS	DS60	-6.04129	4.16762	1.09e-11	3.63e-10	Heat shock protein 4 (Fragment)	0	0.00762287	9	5	YES	DOWN
TRINITY_DN42258_c0_g1_i1	A0A1D6QJG3	HS	DS60	-6.04874	2.91042	3.07e-09	6.88e-08	Heat stress transcription factor B-2b	P:GO:0006412; P:GO:0048193; F:GO:0003735; C:GO:0005840; C:GO:0016020	0.0031868	4	7	YES	DOWN
TRINITY_DN4584_c0_g1_i2	A0A3L6DHS7	HS	DS60	-10.0869	5.3224	1.66e-27	2.76e-25	Heat stress transcription factor C-2b	0	0.0089819	4	7	YES	DOWN
TRINITY_DN9233_c0_g1_i1	A0A287VQR2	HS	DS60	2.56067	2.44983	0.00127271	0.00602005	Hexosyltransferase (EC 2.4.1.-)	0	0.00739309	4	1	YES	UP
TRINITY_DN10480_c0_g1_i1	A0A317YC75	HS	DS60	-6.47116	3.35887	1.87e-10	5.24e-09	Hexosyltransferase (EC 2.4.1.-)	0	0.0294682	6	5	YES	DOWN
TRINITY_DN29908_c0_g1_i1	A0A0A9N0S3	HS	DS60	2.02383	2.12731	0.00744725	0.0260727	HMA domain-containing protein	0	0.00272532	3	1	YES	UP
TRINITY_DN32819_c0_g1_i1	A0A2S3HS72	HS	DS60	3.41269	3.11612	0.000115774	0.000786929	HMA domain-containing protein	P:GO:0000160	0	2	17	YES	UP
TRINITY_DN866_c0_g1_i1	A0A3L6SEH0	HS	DS60	2.94795	3.95849	2.47e-06	2.84e-05	HMA domain-containing protein	P:GO:0006508; F:GO:0004252	0	1	3	YES	UP
TRINITY_DN6810_c0_g1_i1	A0A3L6PH24	HS	DS60	5.54553	4.06736	7.03e-13	2.83e-11	HMA domain-containing protein	P:GO:0006355; F:GO:0003700; F:GO:0043565	0.00465356	3	1	YES	UP
TRINITY_DN21349_c0_g1_i1	A0A1E5UVC1	HS	DS60	2.77061	2.63529	0.00636765	0.0230069	Homeobox protein BEL1-like protein	0	0.000497	2	2	YES	UP
TRINITY_DN4584_c0_g1_i1	A0A0E0E2T7	HS	DS60	-9.87226	5.59882	5.34e-34	1.44e-31	HSF_DOMAIN domain-containing protein	0	0	1		YES	DOWN
TRINITY_DN41076_c0_g1_i1	A0A0A9D202	HS	DS60	-8.02508	3.26615	8.17e-12	2.78e-10	Hsp101	C:GO:0016020	0	1	5	YES	DOWN
TRINITY_DN25421_c0_g1_i1	A0A0A9JAZ5	HS	DS60	3.37521	1.36262	0.000461755	0.00255634	HVA22-like protein	C:GO:0016021	0.00342802	5	3	YES	UP
TRINITY_DN12423_c0_g1_i1	A0A1E5VTG1	HS	DS60	-6.02628	2.47074	2.58e-10	7.03e-09	HVA22-like protein f	P:GO:0006355; P:GO:0016573; F:GO:0003712; F:GO:0004402; F:GO:0008270	0	1		YES	DOWN
TRINITY_DN10072_c0_g1_i1	A0A0A9RZG9	HS	DS60	2.26501	1.674	0.026662	0.07398	Hydrolase_4 domain-containing protein	0	0.00119066	6	4	YES	UP
TRINITY_DN24847_c0_g1_i1	A0A2T7F5U8	HS	DS60	4.50101	0.828628	3.86e-05	0.000308783	Inositol-tetrakisphosphate 1-kinase (EC 2.7.1.134)	0	0	1	6	YES	UP
TRINITY_DN38368_c0_g1_i1	A0A1D6HET4	HS	DS60	2.94798	2.87852	3.55e-05	0.000288008	Iron-phytosiderophore transporter yellow stripe 1	P:GO:0015074; F:GO:0003676; F:GO:0008270	6.1e-07	4	6	YES	UP
TRINITY_DN25471_c0_g1_i1	A0A2T7EAD9	HS	DS60	-4.7236	2.29045	4.23e-06	4.55e-05	J domain-containing protein	F:GO:0016757; C:GO:0016021	0	1	5	YES	DOWN
TRINITY_DN26414_c0_g1_i1	A0A0A9D5S2	HS	DS60	-5.7981	4.62347	1.74e-17	1.25e-15	J domain-containing protein	0	0	1	6	YES	DOWN
TRINITY_DN5594_c0_g1_i2	A0A368RZH1	HS	DS60	4.05834	3.72302	2.46e-08	4.53e-07	Kinesin-like protein	P:GO:0006825; F:GO:0016531; C:GO:0005758	0	1	2	YES	UP
TRINITY_DN12095_c0_g1_i1	A0A0D9XYA6	HS	DS60	-3.9135	4.34327	0.000455725	0.00252807	Laccase (EC 1.10.3.2) (Benzenediol:oxygen oxidoreductase) (Diphenol oxidase) (Urishiol oxidase)	0	0	2	5	YES	DOWN
TRINITY_DN22564_c0_g1_i1	A0A3L6G5Q5	HS	DS60	-4.04198	4.56677	2.39e-05	0.000205341	Laccase (EC 1.10.3.2) (Benzenediol:oxygen oxidoreductase) (Diphenol oxidase) (Urishiol oxidase)	F:GO:0019706; C:GO:0016021	0.000548	3	5	YES	DOWN
TRINITY_DN22878_c0_g1_i1	A0A2S1WLT7	HS	DS60	-8.11755	4.2199	1.74e-13	7.65e-12	Late embryogenesis abundant	0	0.000317	3	7	YES	DOWN
TRINITY_DN1391_c0_g1_i1	A0A2S1WLU2	HS	DS60	-8.05254	3.80384	1.5e-16	9.68e-15	Late embryogenesis abundant	P:GO:0015937; P:GO:0016310; F:GO:0004140; F:GO:0004595	0.00167016	46	6	YES	DOWN
TRINITY_DN23714_c0_g1_i1	A0A2S1WLQ8	HS	DS60	-10.1973	5.91651	1.66e-23	2.1e-21	Late embryogenesis abundant	0	0.00219721	18	6	YES	DOWN
TRINITY_DN11331_c0_g1_i1	A0A2S1WLT7	HS	DS60	-8.99122	6.76849	3.25e-25	4.76e-23	Late embryogenesis abundant	P:GO:0055085; F:GO:0022857; C:GO:0016021	0.00417417	17	6	YES	DOWN
TRINITY_DN26331_c0_g1_i1	A0A2S1WLQ8	HS	DS60	-12.3639	5.26552	2.63e-27	4.36e-25	Late embryogenesis abundant	F:GO:0005516	0.000614	10	6	YES	DOWN
TRINITY_DN26973_c0_g1_i1	A0A2S1WLT7	HS	DS60	-9.0727	6.39676	6.42e-31	1.33e-28	Late embryogenesis abundant	0	0.00176462	29	6	YES	DOWN
TRINITY_DN15879_c0_g1_i1	A0A2S1WLT8	HS	DS60	-8.43382	7.41116	6.68e-33	1.61e-30	Late embryogenesis abundant	P:GO:0006355; F:GO:0003677	0.000911	4	1	YES	DOWN
TRINITY_DN1391_c0_g1_i2	A0A2S1WLU2	HS	DS60	-10.9778	6.69605	1.49e-40	7.56e-38	Late embryogenesis abundant	P:GO:0015937; P:GO:0016310; F:GO:0004140; F:GO:0004595	0.00019	19	6	YES	DOWN
TRINITY_DN24663_c0_g1_i1	A0A2S1WM14	HS	DS60	-13.7656	6.66456	1.3e-42	7.55e-40	Late embryogenesis abundant	C:GO:0005789; C:GO:0016021	0.137054	13	9	YES	DOWN
TRINITY_DN28170_c0_g1_i1	A0A2S1WLR9	HS	DS60	-10.2958	10.4401	9.3e-52	1.27e-48	Late embryogenesis abundant	F:GO:0016787	0.00310438	4	1	YES	DOWN
TRINITY_DN23179_c0_g1_i1	A0A3L6TIT3	HS	DS60	-10.318	9.6382	2.6e-42	1.47e-39	Late embryogenesis abundant protein 1-like	P:GO:0006468; P:GO:0007165; F:GO:0004674; F:GO:0005524; C:GO:0016021	0.0127838	61	6	YES	DOWN
